# Supplementary material for: The association between the neutrophil-to-lymphocyte ratio and type 2 diabetes mellitus: a cross-sectional study
Source: BMC Endocr Disord. 2024 Jul 9;24:107. doi: 10.1186/s12902-024-01637-x (PMC11232124; doi:10.1186/s12902-024-01637-x)
Supplement: Supplementary file 1 — Supplementary Material 1 [file 12902_2024_1637_MOESM1_ESM.xlsx]

## Sheet: data
SEQN	Age	Gender	Race	Education level	BMI	smoke	recreational activities	Alcohol drinker	Hypertension	PIR	HDL-C	TCHO	TG	LDL-C	HbA1c	neutrophil	lymphocyte	NLR	T2DM	WTMEC2YR
41479	52	Male	Mexican American	'<high school'	27.56	Never	No	Yes	No	2.2	47	188	99	121	5.7	2.3	2.4	0.958333	No	1846.81
41485	30	Female	Other Hispanic	'<high school'	25.99	Never	Yes	No	No	1.01	35	188	172	119	5.5	5.8	2.1	2.7619	No	3769.93
41486	61	Female	Mexican American	'<high school'	31.21	Never	No	No	Yes	1.75	37	194	233	110	6.1	2.8	2	1.4	No	1087.25
41487	27	Male	Other Race	'>= high school'	23.44	Never	Yes	Yes	Yes	5	37	167	124	105	5	2.7	2.1	1.28571	No	17839.3
41489	40	Female	Mexican American	'>= high school'	36.59	Never	No	Yes	No	2.15	62	188	101	106	5.4	4.7	2.8	1.67857	No	5130.26
41494	40	Male	Mexican American	'>= high school'	25.46	Current	No	Yes	No	1.3	47	223	113	153	5.9	3.3	2.4	1.375	No	2990.16
41498	68	Male	Non-Hispanic Black	'<high school'	28.16	Never	No	No	Yes	1.63	47	149	71	88	5.8	3.9	1.7	2.29412	No	1695.01
41501	70	Male	Non-Hispanic White	'<high school'	36.27	Former	No	No	Yes	4.6	48	158	167	77	6.3	4.5	1.8	2.5	Yes	6214.28
41502	29	Male	Mexican American	'>= high school'	29.13	Current	Yes	Yes	No	3.41	39	165	89	108	5.3	4.3	2.5	1.72	No	5715.14
41518	50	Male	Non-Hispanic White	'>= high school'	29.12	Never	Yes	Yes	No	5	49	179	111	108	5.2	2.6	1.9	1.36842	No	17930
41519	70	Male	Non-Hispanic Black	'>= high school'	28.35	Current	Yes	Yes	Yes	2.04	58	169	108	89	7.5	5.3	1.2	4.41667	Yes	2211.55
41522	72	Male	Non-Hispanic White	'>= high school'	26.28	Never	Yes	Yes	Yes	1.21	46	229	198	143	5.9	3.3	1.7	1.94118	No	2169.44
41525	51	Male	Non-Hispanic Black	'>= high school'	25.22	Former	No	No	No	2.84	34	181	198	107	4.7	2.6	2.9	0.896552	No	3977.88
41536	44	Female	Non-Hispanic White	'>= high school'	28.83	Never	Yes	Yes	Yes	5	48	230	107	161	5.2	3.6	1.7	2.11765	No	23643.7
41539	37	Male	Non-Hispanic White	'>= high school'	24.13	Never	Yes	Yes	No	3.85	51	243	126	167	4.8	3.3	2.2	1.5	No	13739.1
41541	43	Female	Non-Hispanic White	'>= high school'	35.7	Never	No	Yes	Yes	4.72	49	182	77	118	5.5	3.6	3.7	0.972973	No	19847.4
41547	49	Male	Non-Hispanic White	'>= high school'	32.7	Never	Yes	Yes	Yes	4.24	38	137	134	72	4.1	1.4	1.1	1.27273	No	18691.2
41549	61	Female	Non-Hispanic Black	'>= high school'	35.01	Never	Yes	Yes	Yes	0.29	56	191	112	113	5.3	3.9	1.6	2.4375	No	3769.81
41550	45	Male	Mexican American	'>= high school'	23.26	Former	Yes	Yes	No	0.47	47	204	116	134	5.3	2.5	1.9	1.31579	No	4785.71
41570	55	Male	Non-Hispanic White	'<high school'	20.62	Current	No	No	No	0.76	39	205	141	138	6	12.8	2.3	5.56522	No	5543.3
41574	57	Male	Non-Hispanic White	'>= high school'	25.16	Current	No	Yes	No	5	44	273	200	189	5.8	4.6	1.7	2.70588	No	25304.4
41579	71	Female	Non-Hispanic White	'>= high school'	19.12	Former	Yes	Yes	No	3	83	268	150	155	5.8	1.8	2.1	0.857143	No	11069.8
41587	44	Female	Non-Hispanic Black	'>= high school'	26.34	Never	No	Yes	No	0.86	89	223	61	122	5.5	1.8	1.9	0.947368	No	5519.72
41590	25	Male	Mexican American	'>= high school'	24.39	Never	No	Yes	No	2.33	58	224	110	144	5	5.5	2.2	2.5	No	7396.5
41607	46	Female	Non-Hispanic White	'>= high school'	26.7	Former	Yes	Yes	No	5	107	249	153	111	5.7	5.5	1.2	4.58333	No	17124.1
41612	80	Female	Non-Hispanic White	'<high school'	28.65	Never	No	No	No	2.14	47	341	207	253	6.1	4.3	3.8	1.13158	No	8234.93
41613	71	Male	Non-Hispanic Black	'>= high school'	32.42	Former	No	Yes	No	5	39	156	94	98	6.5	3.4	1.9	1.78947	Yes	1289.9
41616	67	Female	Non-Hispanic Black	'<high school'	33.37	Former	No	Yes	Yes	1.11	47	155	82	92	5	1.6	2.1	0.761905	No	2762.52
41617	80	Female	Non-Hispanic White	'>= high school'	23.74	Former	No	No	Yes	1.47	56	147	75	76	5.3	5.5	1.3	4.23077	No	7210.1
41624	68	Female	Other Hispanic	'<high school'	25.83	Never	Yes	Yes	Yes	2.71	49	203	272	100	5.6	5.6	2.3	2.43478	Yes	1534.89
41625	26	Female	Mexican American	'<high school'	32.37	Never	No	No	No	0.4	29	166	245	88	5.5	5.9	3.6	1.63889	No	4471.93
41628	23	Female	Non-Hispanic White	'>= high school'	23.35	Former	Yes	Yes	No	0.79	41	151	125	85	5.2	5.6	1.5	3.73333	No	10381
41639	37	Male	Mexican American	'>= high school'	30.2	Never	No	Yes	No	2.21	62	176	31	108	5.4	4.4	2	2.2	No	8423.78
41652	70	Female	Other Race	'>= high school'	26.43	Never	Yes	No	Yes	3.21	64	205	134	114	5.6	3	2	1.5	No	8190.51
41654	80	Female	Non-Hispanic White	'<high school'	24.56	Never	No	No	No	3.93	55	301	172	212	5.2	3.3	0.9	3.66667	No	6087.39
41666	43	Female	Non-Hispanic White	'>= high school'	32.41	Former	No	Yes	Yes	2.9	85	299	114	191	4.6	2.7	2.3	1.17391	No	15574.8
41674	25	Male	Non-Hispanic Black	'>= high school'	23.05	Never	Yes	No	No	2.69	39	122	51	73	5.1	2.1	2.3	0.913043	No	4887.71
41675	71	Female	Non-Hispanic White	'>= high school'	24.53	Current	No	Yes	No	1.15	53	177	225	79	6.3	6.7	1.5	4.46667	Yes	4654.41
41685	25	Male	Non-Hispanic White	'>= high school'	18.44	Never	Yes	No	No	0.94	57	173	71	102	5	4.4	2.3	1.91304	No	8868.51
41688	49	Male	Non-Hispanic White	'<high school'	29.28	Current	No	Yes	No	1.9	44	262	183	181	5.6	3.6	2.3	1.56522	No	6320.44
41690	52	Male	Mexican American	'>= high school'	30.95	Former	Yes	Yes	Yes	5	37	164	108	105	5.9	1.8	2.5	0.72	No	3766.48
41691	60	Male	Non-Hispanic White	'>= high school'	31.98	Never	Yes	Yes	Yes	5	36	183	104	126	5.6	2.8	2	1.4	No	10388
41693	50	Male	Non-Hispanic Black	'>= high school'	35.12	Current	Yes	Yes	No	5	38	190	92	134	5.6	3	2.2	1.36364	No	3942.9
41700	55	Male	Non-Hispanic White	'<high school'	26.47	Current	No	Yes	Yes	1.28	47	201	93	135	6	7.5	1.5	5	No	4504.22
41702	55	Female	Non-Hispanic Black	'>= high school'	45.13	Never	No	No	No	3.43	51	242	147	162	6.4	4.8	2.3	2.08696	No	4567.45
41718	50	Female	Mexican American	'<high school'	35.28	Never	No	No	No	0.64	52	218	157	135	5.7	3.1	2.2	1.40909	No	3443.67
41721	37	Male	Non-Hispanic White	'<high school'	25.32	Current	No	No	No	0.84	31	194	126	138	5.3	3.8	1.3	2.92308	No	4592.7
41724	27	Male	Non-Hispanic Black	'>= high school'	31.09	Never	Yes	No	No	1.63	56	277	81	205	5.1	2.5	2.3	1.08696	No	4931.08
41725	77	Female	Non-Hispanic White	'>= high school'	26.36	Never	Yes	No	No	1.05	35	176	219	97	5.4	3.1	1.1	2.81818	No	6615.99
41728	47	Female	Non-Hispanic White	'>= high school'	18.2	Never	No	No	No	5	93	171	41	70	5.6	2.3	1.1	2.09091	No	29494.5
41729	53	Male	Non-Hispanic White	'<high school'	38.63	Former	Yes	Yes	Yes	5	26	200	331	108	5.7	3	2.8	1.07143	No	16722.4
41733	38	Male	Non-Hispanic White	'>= high school'	34	Never	Yes	Yes	Yes	5	26	162	208	94	5.3	2.7	1.3	2.07692	No	15284.6
41737	28	Female	Non-Hispanic Black	'<high school'	24.93	Never	No	Yes	No	3.79	78	157	68	65	4.8	4.8	2.6	1.84615	No	7040.85
41739	69	Male	Non-Hispanic Black	'<high school'	30.93	Never	No	Yes	Yes	0.99	64	198	85	117	6.5	3.7	1.2	3.08333	Yes	1676.12
41749	28	Female	Mexican American	'>= high school'	27.84	Never	Yes	Yes	No	2.1	71	188	61	105	5.3	4.8	1.7	2.82353	No	2942.64
41756	60	Female	Mexican American	'<high school'	29.56	Never	No	No	No	2.27	54	197	121	119	5.7	2.1	1.5	1.4	No	1792.3
41760	73	Female	Non-Hispanic White	'>= high school'	28.2	Never	No	No	Yes	1.57	45	200	258	103	5.4	3	2.2	1.36364	No	6754.73
41764	54	Male	Non-Hispanic White	'>= high school'	26.09	Former	No	Yes	Yes	4.84	45	202	96	138	5.7	1.7	1.3	1.30769	No	12784.6
41772	69	Male	Other Hispanic	'<high school'	25.95	Former	No	Yes	No	2.86	46	152	109	84	6.2	2.4	1.5	1.6	No	1797.28
41775	61	Female	Non-Hispanic Black	'<high school'	34.75	Never	No	Yes	Yes	1.39	99	269	64	157	5.4	3.7	1.4	2.64286	No	2609.98
41776	48	Female	Mexican American	'>= high school'	24.24	Never	No	Yes	No	1.64	85	291	202	166	5.5	3.7	2.4	1.54167	No	4338.86
41783	80	Female	Non-Hispanic White	'>= high school'	26.65	Never	No	No	No	1.57	79	233	74	139	5.7	4.2	2.1	2	No	6467.1
41788	38	Female	Non-Hispanic White	'<high school'	20.45	Never	No	No	Yes	1.79	53	201	105	127	5.3	3.1	0.8	3.875	No	14092.8
41793	43	Male	Non-Hispanic White	'>= high school'	39.23	Never	Yes	No	Yes	1.18	61	188	88	109	4.9	4.2	2.2	1.90909	No	5581.38
41802	30	Female	Non-Hispanic White	'>= high school'	23.64	Never	Yes	Yes	No	2.82	65	203	65	125	5.3	4	1.8	2.22222	No	15364.5
41808	68	Female	Non-Hispanic White	'>= high school'	23.48	Never	No	No	No	3.65	74	204	99	110	5.6	3.9	1.5	2.6	No	12009.2
41809	35	Male	Mexican American	'>= high school'	41.09	Current	No	Yes	Yes	1.09	31	165	120	110	6.2	5.2	2.4	2.16667	No	6824.3
41811	36	Female	Mexican American	'>= high school'	25.14	Never	No	Yes	No	3.2	46	252	76	191	4.7	3.3	1.8	1.83333	No	5280.74
41820	79	Female	Mexican American	'<high school'	29.97	Never	No	No	No	1.33	49	313	217	221	5.8	3.3	2.1	1.57143	Yes	1335.52
41825	63	Female	Non-Hispanic Black	'>= high school'	24.65	Current	Yes	Yes	Yes	2.06	98	218	94	101	5.4	6.3	2	3.15	No	2066.28
41839	43	Female	Mexican American	'<high school'	28.36	Never	Yes	No	No	0.63	52	172	81	104	5.3	5.1	1.5	3.4	No	4227.52
41855	21	Male	Non-Hispanic White	'>= high school'	24.26	Never	Yes	Yes	No	0.38	64	171	81	91	5	3.5	2.2	1.59091	No	9299.75
41857	30	Female	Non-Hispanic White	'>= high school'	26.92	Current	No	Yes	No	4.84	43	163	78	104	5	5.1	2.4	2.125	No	16025.2
41863	48	Female	Non-Hispanic Black	'>= high school'	29.9	Former	No	Yes	No	3.22	78	175	177	62	5.5	3	2.2	1.36364	No	7598.28
41865	76	Male	Non-Hispanic Black	'>= high school'	28.03	Former	Yes	Yes	Yes	5	47	177	122	106	6.7	2.4	1.5	1.6	No	2123.75
41878	46	Female	Non-Hispanic White	'>= high school'	27.03	Current	No	Yes	No	1.19	61	221	177	125	5.5	4.8	2.3	2.08696	No	5998.64
41881	70	Male	Non-Hispanic White	'>= high school'	29.87	Former	Yes	Yes	Yes	5	53	164	95	92	5.6	2.7	1.6	1.6875	No	8063.01
41883	42	Female	Other Hispanic	'>= high school'	59.13	Never	No	No	No	2.84	39	153	179	78	5.9	6.7	2.5	2.68	No	2914.65
41897	77	Male	Non-Hispanic White	'>= high school'	30.81	Former	No	Yes	Yes	1.65	44	187	73	128	4.8	4.5	1.4	3.21429	No	6992.5
41907	23	Female	Other Hispanic	'<high school'	31.24	Current	No	Yes	No	0.66	38	120	55	71	5.8	4.8	2.9	1.65517	No	5092.69
41919	53	Female	Mexican American	'>= high school'	24.88	Never	No	Yes	No	4.09	55	166	64	98	5.5	2.8	1.9	1.47368	No	3353.1
41922	33	Female	Non-Hispanic White	'>= high school'	23.34	Never	Yes	Yes	No	5	67	172	79	89	5.2	4.1	2.1	1.95238	No	15178.7
41923	60	Female	Non-Hispanic White	'>= high school'	25.77	Never	Yes	No	Yes	3.92	73	224	84	134	5.7	2.1	0.9	2.33333	No	11531
41927	38	Male	Non-Hispanic White	'>= high school'	19.24	Never	Yes	Yes	No	3.57	93	196	54	92	5.6	2.3	1	2.3	No	13614.2
41946	65	Female	Non-Hispanic Black	'>= high school'	32.26	Former	No	Yes	Yes	1.83	42	175	129	107	6.5	2.4	1.7	1.41176	No	2196.3
41947	31	Male	Non-Hispanic White	'>= high school'	25.28	Current	Yes	Yes	Yes	0.73	60	165	96	86	5.5	6.3	2.4	2.625	No	4688.64
41952	71	Female	Non-Hispanic White	'>= high school'	34.22	Former	Yes	No	No	5	74	231	105	136	5.5	2.8	1.8	1.55556	No	5566.99
41962	48	Male	Non-Hispanic White	'>= high school'	29.51	Never	Yes	Yes	Yes	5	43	188	196	106	5.3	4.4	2	2.2	No	18079.5
41963	66	Male	Mexican American	'<high school'	24.84	Former	No	Yes	Yes	0.06	54	140	40	78	5.7	4.2	1.3	3.23077	No	1733.72
41964	42	Male	Non-Hispanic White	'>= high school'	36.47	Former	No	Yes	No	1.96	34	229	162	163	5.1	4	1.8	2.22222	No	7368.41
41969	61	Female	Non-Hispanic White	'>= high school'	32.58	Never	No	No	Yes	2.71	57	210	190	115	5.6	7.3	2.3	3.17391	No	11339.2
41981	55	Female	Mexican American	'>= high school'	48.47	Never	No	No	Yes	5	50	236	219	142	6.2	4.7	2.4	1.95833	No	2206.42
41988	52	Female	Non-Hispanic White	'<high school'	23.95	Current	No	Yes	No	0.97	50	220	149	140	5.5	3.6	2.1	1.71429	No	5704.49
41990	45	Male	Mexican American	'<high school'	37.86	Former	No	Yes	No	1.99	35	206	199	131	5.7	2.9	2.1	1.38095	No	6085.98
41991	66	Male	Mexican American	'<high school'	27.24	Former	No	Yes	No	0.35	38	204	189	128	7.5	3.2	2.3	1.3913	No	1635.13
41993	59	Female	Non-Hispanic White	'>= high school'	19.67	Current	Yes	Yes	No	5	67	244	61	165	5.6	6.1	1.8	3.38889	No	17892.6
41998	20	Male	Non-Hispanic Black	'>= high school'	24.84	Current	Yes	Yes	No	1.24	38	143	174	70	5.4	3.2	2.6	1.23077	No	5077.48
42000	51	Male	Non-Hispanic White	'>= high school'	22.48	Former	Yes	No	Yes	5	58	227	190	131	5.4	2.6	2	1.3	No	17826
42001	22	Male	Non-Hispanic White	'>= high school'	25.62	Never	No	Yes	No	3.69	34	169	208	93	4.9	2.6	1.5	1.73333	No	18367
42002	52	Male	Non-Hispanic Black	'>= high school'	31.25	Never	Yes	Yes	Yes	5	66	262	143	167	5.3	4.2	1.3	3.23077	No	4284.41
42009	38	Female	Non-Hispanic White	'>= high school'	31.84	Former	No	Yes	Yes	0.57	110	211	66	88	5.5	4.7	2.2	2.13636	No	6144.76
42021	44	Male	Mexican American	'<high school'	26.03	Former	Yes	No	Yes	1.74	44	159	112	93	5.6	3.6	1.7	2.11765	No	3511.8
42025	43	Female	Non-Hispanic Black	'>= high school'	29.95	Current	No	No	No	1.93	69	194	60	113	5.7	5.4	3.1	1.74194	No	5413.53
42028	45	Male	Non-Hispanic Black	'>= high school'	17.96	Never	No	No	Yes	3.38	61	188	66	114	6.1	2.4	2.6	0.923077	No	6191.01
42045	53	Male	Non-Hispanic White	'>= high school'	26.3	Former	Yes	Yes	No	5	52	246	150	164	5.5	2.8	2.3	1.21739	No	21548.4
42047	52	Female	Non-Hispanic White	'>= high school'	36.27	Never	Yes	No	No	3.69	60	197	73	122	5.4	3.9	2	1.95	No	20346
42050	52	Male	Non-Hispanic White	'>= high school'	26.49	Never	Yes	No	No	5	49	222	133	146	7	2.2	1.8	1.22222	Yes	21889.5
42053	38	Female	Mexican American	'>= high school'	23.38	Never	Yes	No	No	5	102	212	38	102	5.3	2.4	1.5	1.6	No	6382.59
42056	57	Female	Non-Hispanic White	'>= high school'	33.81	Former	No	Yes	No	1.29	59	228	320	105	5.8	2.4	1.8	1.33333	No	5704.49
42057	37	Male	Non-Hispanic White	'>= high school'	40.5	Current	No	Yes	No	0.58	37	236	300	139	5.7	12.2	3.8	3.21053	No	4652.17
42058	33	Female	Non-Hispanic White	'>= high school'	50.74	Former	No	Yes	No	0.74	40	142	108	80	6	7.8	3.2	2.4375	No	7186.33
42069	36	Female	Non-Hispanic White	'>= high school'	24.39	Current	No	Yes	No	0.91	46	164	94	99	5.3	3.9	1.7	2.29412	No	6192.96
42071	44	Female	Non-Hispanic White	'>= high school'	27.06	Current	No	Yes	Yes	1.99	47	149	108	80	5.4	2.4	1.6	1.5	No	16140.4
42073	42	Male	Mexican American	'<high school'	28.13	Never	No	Yes	No	1.93	83	249	42	158	5.8	4.6	2.2	2.09091	No	4257.51
42079	80	Male	Non-Hispanic White	'>= high school'	20.71	Former	Yes	Yes	Yes	3.65	31	121	102	70	5.5	0.5	2.4	0.208333	No	4147.82
42083	34	Male	Non-Hispanic Black	'>= high school'	30.86	Former	No	Yes	No	1.47	62	188	59	114	5.2	6.9	2.1	3.28571	No	4644.53
42085	57	Female	Non-Hispanic White	'<high school'	17.85	Current	No	Yes	No	0.43	64	232	55	157	5.9	2.6	2.4	1.08333	No	6512.45
42087	32	Female	Non-Hispanic Black	'>= high school'	48.34	Never	No	No	Yes	3.37	71	174	55	92	4.9	4.9	2.4	2.04167	No	6274.38
42091	22	Male	Non-Hispanic White	'>= high school'	21.14	Never	Yes	No	No	3.18	37	136	56	88	4.8	2.4	1.6	1.5	No	16763.6
42099	66	Male	Non-Hispanic White	'>= high school'	36.66	Former	Yes	Yes	Yes	4.38	48	163	181	79	5.7	4.2	1.8	2.33333	No	9704.14
42103	67	Female	Non-Hispanic Black	'>= high school'	29.17	Former	No	No	Yes	3.07	85	165	82	64	5.5	2.4	1.4	1.71429	No	2057.38
42109	29	Female	Other Race	'>= high school'	19.96	Never	Yes	Yes	No	3.57	81	200	39	111	5.1	2.4	1.7	1.41176	No	16972.5
42118	23	Female	Non-Hispanic White	'<high school'	21.73	Never	No	No	No	2.5	91	183	19	88	4.8	2.8	1.4	2	No	20318.5
42119	38	Female	Non-Hispanic White	'<high school'	37.42	Current	No	Yes	No	0.46	49	239	206	149	5.5	6.1	1.9	3.21053	No	7303.17
42120	72	Male	Other Race	'>= high school'	23.57	Never	No	No	No	5	70	197	95	108	5.9	2.7	1.5	1.8	No	1598.51
42123	61	Male	Other Hispanic	'>= high school'	26.51	Never	Yes	Yes	Yes	1.25	48	179	114	108	4.7	5.3	2	2.65	No	1546.77
42127	60	Female	Other Hispanic	'<high school'	28.77	Never	Yes	No	Yes	1.26	58	201	194	104	5.2	3.4	1.9	1.78947	No	1293.22
42132	37	Female	Non-Hispanic White	'>= high school'	45.48	Never	No	Yes	No	1.08	46	194	138	120	5.7	4.9	2.4	2.04167	No	17571.8
42134	27	Female	Mexican American	'>= high school'	22.74	Never	No	Yes	No	1.31	65	148	79	67	5.3	5.3	1.4	3.78571	No	3621.83
42135	50	Male	Non-Hispanic White	'<high school'	23.72	Former	No	No	Yes	2.88	42	269	195	188	10.5	3	2.3	1.30435	Yes	4943.48
42152	49	Female	Non-Hispanic Black	'<high school'	32.06	Never	No	No	No	1.51	42	165	78	107	5	3	1.5	2	No	5070.38
42157	67	Female	Non-Hispanic White	'>= high school'	28.42	Never	Yes	No	No	5	64	232	100	148	5.5	2.8	2.4	1.16667	No	12244
42160	43	Female	Mexican American	'<high school'	30.47	Never	No	No	No	0.03	53	168	105	94	6.5	5.2	3.1	1.67742	No	3461.01
42165	67	Male	Non-Hispanic Black	'<high school'	36.16	Current	No	No	Yes	0.71	40	158	81	102	6.7	3.4	3.7	0.918919	No	1631.29
42172	71	Female	Non-Hispanic Black	'>= high school'	34.31	Never	Yes	No	Yes	3.65	88	158	46	61	6.9	5.6	2.7	2.07407	Yes	2835.66
42173	50	Male	Other Race	'>= high school'	27.14	Never	Yes	Yes	No	5	47	169	108	100	5.8	2.6	1.9	1.36842	No	20719
42177	34	Female	Mexican American	'>= high school'	34.85	Never	Yes	No	No	3.69	48	268	176	185	5.6	3.3	1.8	1.83333	No	4276.33
42179	30	Male	Non-Hispanic White	'>= high school'	41.67	Current	Yes	No	Yes	1.26	34	155	103	100	5.3	3.9	2.2	1.77273	No	4817.15
42183	41	Female	Non-Hispanic White	'>= high school'	26.91	Current	Yes	Yes	No	4.38	41	194	78	137	5.7	7.8	2.9	2.68966	No	16287.3
42187	52	Female	Non-Hispanic Black	'>= high school'	24.33	Current	No	Yes	No	1.96	42	177	119	111	6.2	3.1	3.7	0.837838	No	4444.88
42189	50	Male	Mexican American	'<high school'	25.76	Never	Yes	No	No	1.41	37	187	148	120	8.7	2.7	1.5	1.8	No	2855.62
42197	65	Male	Mexican American	'>= high school'	28.47	Never	Yes	Yes	Yes	2.19	58	165	155	76	5.9	2.8	1.5	1.86667	No	1633.67
42198	26	Female	Mexican American	'>= high school'	37.94	Never	Yes	Yes	No	2.28	44	166	159	90	5.7	8.4	2.3	3.65217	No	5367.95
42202	30	Female	Non-Hispanic White	'>= high school'	19.39	Never	Yes	Yes	No	5	80	172	37	85	4.8	3.3	2.4	1.375	No	19820.8
42210	25	Female	Non-Hispanic White	'<high school'	31.47	Current	No	Yes	No	0.23	48	215	130	141	5.3	5.9	3.1	1.90323	No	13120.7
42211	61	Female	Non-Hispanic White	'>= high school'	25.57	Former	No	Yes	No	3.65	55	245	273	135	5.5	6.7	2	3.35	No	11250
42224	23	Male	Non-Hispanic White	'>= high school'	25.38	Never	Yes	Yes	No	0.58	34	167	278	77	4.7	2.4	2.1	1.14286	No	16441
42238	30	Male	Non-Hispanic White	'>= high school'	22.78	Never	Yes	Yes	No	3.52	50	157	66	94	10.8	1.9	1.6	1.1875	Yes	17944.1
42239	58	Male	Non-Hispanic White	'>= high school'	31.55	Never	Yes	Yes	No	5	52	269	132	191	5.3	3	1.6	1.875	No	24367.2
42252	21	Female	Non-Hispanic Black	'>= high school'	32.06	Former	Yes	Yes	No	1.16	67	229	131	136	5	6.6	2.1	3.14286	No	5259.38
42265	60	Male	Other Hispanic	'>= high school'	31.22	Former	No	Yes	No	5	54	200	49	136	5.6	2.9	1.6	1.8125	No	1621.28
42268	31	Male	Non-Hispanic White	'>= high school'	28.67	Former	No	Yes	No	1.41	56	195	94	120	5.8	5	1.7	2.94118	No	4190.31
42275	63	Female	Other Hispanic	'>= high school'	25.41	Never	No	Yes	Yes	1.02	55	218	149	133	6.1	3.4	2.7	1.25926	No	2095.57
42281	24	Female	Mexican American	'>= high school'	21.61	Never	Yes	Yes	No	5	64	151	71	73	5	2.4	2.1	1.14286	No	4232.62
42284	51	Female	Mexican American	'<high school'	24.13	Current	No	Yes	No	3.4	74	211	93	118	5.4	2.2	2.2	1	No	3745.99
42285	61	Female	Other Hispanic	'>= high school'	27.04	Never	No	Yes	No	1.66	76	206	96	111	5.5	3	2	1.5	No	1361.27
42287	66	Female	Non-Hispanic Black	'>= high school'	24.83	Current	Yes	Yes	No	2.6	65	160	118	71	6.6	3.9	1.4	2.78571	No	2067.97
42291	70	Female	Non-Hispanic White	'>= high school'	38.2	Never	Yes	No	No	4.64	41	224	142	155	6	6.3	2	3.15	No	8756.69
42294	63	Male	Mexican American	'>= high school'	22.56	Former	No	Yes	No	1.71	72	223	108	129	5.7	2.6	1.7	1.52941	No	1544.32
42308	23	Female	Non-Hispanic Black	'>= high school'	20.44	Never	No	No	No	1.39	60	186	77	111	5.4	3.2	1.5	2.13333	No	5759.88
42309	58	Female	Mexican American	'>= high school'	33.16	Never	No	Yes	Yes	3.13	48	178	210	88	6.4	2.6	3.1	0.83871	Yes	2214.87
42311	67	Female	Non-Hispanic White	'>= high school'	25.48	Former	Yes	Yes	No	5	68	167	83	82	5.4	1.5	1.5	1	No	12009.2
42315	33	Female	Non-Hispanic White	'>= high school'	19.95	Current	No	Yes	No	1.84	61	148	137	60	4.8	4.5	2.1	2.14286	No	6417.88
42318	38	Male	Non-Hispanic White	'>= high school'	22.61	Current	Yes	Yes	No	0.93	62	201	77	124	5.8	6.5	1.8	3.61111	No	4160.41
42321	62	Female	Non-Hispanic White	'>= high school'	29.21	Never	No	No	Yes	4.95	64	192	105	107	4.9	3.5	1.6	2.1875	Yes	10616.4
42329	80	Male	Non-Hispanic White	'>= high school'	22.77	Never	No	Yes	No	0.96	42	166	83	107	5.7	4.4	1.8	2.44444	No	2598.74
42340	60	Female	Mexican American	'<high school'	32.35	Never	No	Yes	Yes	0.87	61	206	175	110	5.1	2.8	1.8	1.55556	No	1759.84
42342	80	Male	Non-Hispanic White	'>= high school'	29.27	Former	No	No	Yes	2.23	41	218	167	144	5.4	3.4	2	1.7	No	5632.49
42357	25	Female	Non-Hispanic White	'>= high school'	24.56	Never	Yes	No	No	4.38	61	214	60	141	5.5	2.4	1.5	1.6	No	18118
42365	58	Female	Non-Hispanic White	'>= high school'	33.98	Never	No	No	No	3.86	59	250	109	169	6	2.4	2.5	0.96	No	22469.8
42368	60	Male	Other Hispanic	'<high school'	27.7	Former	Yes	No	No	1.67	42	263	298	161	6.3	3.5	2.1	1.66667	No	827.05
42369	80	Female	Non-Hispanic Black	'<high school'	24.85	Never	No	Yes	Yes	0.75	65	218	83	136	5.7	2	1.7	1.17647	No	2605.52
42376	21	Female	Other Race	'>= high school'	24.27	Never	Yes	Yes	No	0.52	63	122	70	45	5	5.2	1.3	4	No	12439.6
42377	36	Male	Non-Hispanic White	'>= high school'	29.28	Former	No	Yes	No	5	54	208	98	134	4.7	3	1.2	2.5	No	15903.2
42379	62	Female	Other Hispanic	'>= high school'	28.57	Never	Yes	No	No	1.23	57	261	234	157	5.8	2	2.8	0.714286	No	1102.82
42381	24	Male	Non-Hispanic White	'<high school'	26.49	Current	No	Yes	No	0.46	36	255	168	185	5.7	5.4	2.2	2.45455	No	8868.51
42382	46	Female	Non-Hispanic White	'>= high school'	27.56	Never	Yes	Yes	No	3.69	54	235	100	161	5.3	3.9	1.7	2.29412	No	16066
42383	23	Male	Non-Hispanic White	'>= high school'	23.34	Never	No	Yes	No	0.48	57	163	68	92	4.5	3.3	2.4	1.375	No	8034.25
42391	25	Male	Non-Hispanic Black	'>= high school'	22.72	Current	Yes	Yes	No	0.85	71	239	117	145	5.5	1.9	1.9	1	No	6741.6
42393	37	Male	Non-Hispanic White	'>= high school'	28.44	Former	No	Yes	No	1.84	42	274	227	187	5.6	2.8	2.4	1.16667	No	4223.98
42402	61	Female	Mexican American	'>= high school'	24.28	Never	No	No	No	2.5	53	203	76	135	5.4	4.2	1.8	2.33333	No	1356.55
42404	79	Male	Non-Hispanic White	'>= high school'	23.67	Former	No	Yes	Yes	5	52	181	80	113	8.8	4	1.1	3.63636	Yes	7943.8
42406	62	Male	Non-Hispanic Black	'>= high school'	26.26	Former	No	Yes	Yes	0.65	60	110	88	32	5.7	2.2	1.9	1.15789	Yes	1364.66
42415	37	Male	Non-Hispanic White	'>= high school'	35.18	Current	Yes	Yes	No	4.84	33	264	159	199	5.4	6.2	3.4	1.82353	No	14962.9
42421	55	Male	Mexican American	'>= high school'	29.61	Never	No	No	Yes	1.83	43	198	218	111	6.5	3.9	2.8	1.39286	Yes	5905.29
42429	29	Male	Other Hispanic	'>= high school'	25.1	Never	No	Yes	Yes	3.29	40	164	148	94	5.7	3.9	2.1	1.85714	No	10470
42432	23	Female	Mexican American	'<high school'	41.87	Never	No	No	No	1.14	33	138	125	80	5.5	7.6	2.9	2.62069	No	2911.69
42435	34	Male	Mexican American	'<high school'	21.2	Current	Yes	Yes	No	1.18	60	190	95	111	4.9	2.7	2.2	1.22727	No	7643.13
42446	21	Male	Mexican American	'<high school'	27.5	Never	No	Yes	No	0.31	58	217	95	140	5.1	2	2.8	0.714286	No	6635.41
42449	80	Male	Non-Hispanic White	'<high school'	23.75	Former	No	Yes	No	0.69	59	187	72	114	5.8	3.2	1.7	1.88235	No	2584.9
42452	54	Male	Other Race	'>= high school'	31.58	Former	Yes	Yes	Yes	2.7	45	186	230	95	5.4	3.9	2	1.95	No	17955.6
42453	74	Male	Non-Hispanic White	'<high school'	35.15	Former	No	Yes	Yes	1.06	33	183	217	107	5.8	2.6	2	1.3	No	1865.07
42454	80	Female	Non-Hispanic White	'<high school'	21	Never	No	No	No	1.15	58	273	189	177	5.5	2.9	2.1	1.38095	No	5933.7
42467	27	Female	Non-Hispanic White	'>= high school'	27.67	Never	Yes	Yes	No	5	34	173	68	125	5.2	2.5	2.1	1.19048	No	17463.6
42471	50	Male	Non-Hispanic White	'>= high school'	27.38	Never	No	Yes	Yes	5	54	204	134	123	5.8	2.9	1.4	2.07143	No	17435.1
42475	27	Male	Non-Hispanic White	'>= high school'	20.85	Never	Yes	No	No	0.69	60	154	75	79	5.5	2	1.5	1.33333	No	6301.4
42479	55	Female	Non-Hispanic Black	'>= high school'	43.5	Never	No	Yes	Yes	3.09	50	217	92	149	6.6	4.5	1.7	2.64706	Yes	4381.99
42482	35	Female	Non-Hispanic Black	'>= high school'	30.55	Current	No	Yes	Yes	0.47	72	262	150	160	5.5	4.4	4.2	1.04762	No	5240.69
42483	59	Male	Mexican American	'>= high school'	26.12	Former	No	Yes	Yes	4.38	52	175	115	100	5.4	4.8	1.9	2.52632	No	3351.91
42484	72	Female	Non-Hispanic White	'>= high school'	42.44	Never	No	Yes	Yes	5	65	141	100	56	7	5.2	2.8	1.85714	Yes	8611.63
42493	57	Male	Non-Hispanic White	'>= high school'	25.8	Current	No	Yes	No	5	64	210	123	121	5.5	5.5	1.6	3.4375	No	16495.5
42503	39	Male	Mexican American	'>= high school'	28.1	Never	No	Yes	No	5	49	186	200	97	4.8	5	1.8	2.77778	No	6765.95
42504	63	Male	Non-Hispanic White	'<high school'	25.24	Current	Yes	Yes	Yes	2.5	46	260	192	176	5.3	2.4	3.5	0.685714	No	12133.8
42516	25	Male	Non-Hispanic White	'>= high school'	25.14	Current	No	Yes	No	4.41	98	177	40	71	5.1	6	2.1	2.85714	Yes	16405.2
42517	60	Female	Non-Hispanic Black	'>= high school'	29.13	Former	Yes	Yes	Yes	5	89	191	93	83	5.6	1.2	1.1	1.09091	No	2317.14
42524	64	Male	Non-Hispanic White	'>= high school'	28.03	Former	No	Yes	Yes	4.67	41	182	228	95	5.2	3.3	1.3	2.53846	No	9470.68
42529	71	Male	Non-Hispanic White	'<high school'	39.7	Current	No	Yes	No	2.5	35	138	92	85	8	4.6	1	4.6	Yes	5565.65
42533	66	Female	Non-Hispanic White	'<high school'	24.8	Never	No	Yes	Yes	4.65	69	188	91	101	5.6	1.9	2.2	0.863636	No	12752
42539	50	Male	Non-Hispanic White	'>= high school'	27.9	Never	No	Yes	No	5	46	141	86	78	4.6	2.6	2.4	1.08333	No	15890.6
42541	72	Female	Mexican American	'<high school'	42.29	Never	No	Yes	Yes	3.82	81	211	108	108	7.2	4.3	1.7	2.52941	Yes	2626.21
42554	20	Female	Non-Hispanic Black	'>= high school'	35.5	Never	No	Yes	No	5	53	216	99	143	5.2	3.1	1.5	2.06667	No	5738.18
42558	79	Male	Non-Hispanic White	'>= high school'	27.97	Former	No	No	No	5	37	234	223	152	5.6	3.6	1.8	2	No	4695.19
42568	42	Male	Other Hispanic	'>= high school'	30.56	Never	Yes	Yes	Yes	2.12	76	300	229	178	8.9	3.3	1.9	1.73684	Yes	4785.71
42575	41	Female	Non-Hispanic White	'>= high school'	26.88	Current	Yes	Yes	No	3.77	70	159	107	68	4.7	1.3	1.1	1.18182	No	16066
42592	53	Female	Mexican American	'>= high school'	28.44	Current	No	Yes	No	2.04	42	218	139	148	5.7	3.3	3.2	1.03125	No	3443.67
42596	59	Female	Other Hispanic	'<high school'	31.8	Never	No	No	No	1.47	43	211	146	139	5.5	5.2	2.8	1.85714	No	2563.51
42599	67	Female	Non-Hispanic White	'>= high school'	29.61	Former	No	No	No	2.14	64	207	98	123	6	3.4	1.8	1.88889	No	8387.77
42604	43	Female	Non-Hispanic White	'>= high school'	25.57	Former	Yes	Yes	No	3.57	84	282	73	183	5.5	3	1.5	2	No	21895.8
42612	36	Male	Other Hispanic	'<high school'	27.95	Never	No	No	No	1.25	46	196	170	116	5.6	3.9	2.9	1.34483	No	5698.36
42617	71	Male	Other Race	'>= high school'	23.43	Never	Yes	No	No	3.21	41	220	122	155	6.3	2.5	2.2	1.13636	No	6907.86
42626	55	Female	Non-Hispanic Black	'<high school'	42.1	Former	Yes	Yes	Yes	4.29	96	231	51	125	5.5	3.1	2.5	1.24	No	4610.04
42629	60	Female	Mexican American	'<high school'	36.06	Never	No	Yes	Yes	1.02	43	197	157	123	6.4	5.1	2.8	1.82143	Yes	1630.18
42632	65	Female	Non-Hispanic White	'>= high school'	27.38	Never	Yes	Yes	Yes	5	56	223	170	133	5.7	2.8	2.1	1.33333	No	12009.2
42634	22	Female	Non-Hispanic Black	'>= high school'	26.21	Current	Yes	Yes	No	0.32	43	171	73	113	5.4	3.3	1.8	1.83333	No	5919.34
42636	55	Male	Other Hispanic	'>= high school'	34.17	Never	No	Yes	Yes	5	38	217	179	143	5.8	3.5	1.5	2.33333	No	2634.88
42640	79	Female	Non-Hispanic White	'>= high school'	25.28	Never	No	Yes	No	1.57	40	97	63	44	4.6	1	1.1	0.909091	No	6996.94
42647	48	Male	Mexican American	'>= high school'	26.45	Never	No	Yes	No	5	35	207	268	118	5.5	3.6	1.8	2	No	6230.76
42648	44	Male	Non-Hispanic White	'<high school'	24.24	Never	Yes	Yes	No	0.58	41	224	170	149	5	2.6	2.5	1.04	No	14486.3
42652	49	Male	Non-Hispanic White	'<high school'	34.72	Former	No	Yes	Yes	3.92	40	195	201	115	5.4	3.6	1.8	2	No	21379.2
42656	55	Female	Mexican American	'>= high school'	35.94	Never	No	No	Yes	5	40	155	226	70	6.2	5.7	1.8	3.16667	No	2653.7
42659	40	Male	Mexican American	'<high school'	28.69	Never	No	Yes	No	1.94	45	209	143	135	5	2.7	1.7	1.58824	No	4854.45
42664	53	Male	Non-Hispanic Black	'>= high school'	22.24	Current	No	Yes	Yes	1.55	54	138	64	71	5.2	3.4	2.5	1.36	No	4462.35
42668	65	Female	Non-Hispanic White	'>= high school'	21.93	Never	No	Yes	Yes	5	45	209	273	109	6	2	1.8	1.11111	No	12437.5
42672	64	Female	Non-Hispanic Black	'<high school'	22.15	Former	No	Yes	Yes	1.45	66	194	37	121	5.7	1.8	0.8	2.25	No	1969.19
42679	37	Female	Other Hispanic	'>= high school'	41.44	Current	No	Yes	Yes	0.6	43	175	148	102	6.2	3.7	2.3	1.6087	No	4771.39
42680	39	Female	Mexican American	'<high school'	26.47	Never	No	Yes	No	0.7	44	188	81	128	5.9	3.3	1.4	2.35714	No	4851.99
42681	59	Male	Non-Hispanic Black	'>= high school'	30.08	Never	No	Yes	Yes	0	78	261	101	163	5.7	3	1.6	1.875	No	5124.35
42685	23	Male	Non-Hispanic Black	'>= high school'	34.24	Current	Yes	Yes	No	1.54	33	223	191	152	5.3	2.7	3.4	0.794118	No	6352.26
42687	46	Female	Non-Hispanic Black	'>= high school'	22.87	Never	No	Yes	No	4.8	70	173	65	90	5.2	2.2	1.6	1.375	No	5687.91
42692	63	Female	Mexican American	'<high school'	31.09	Never	No	Yes	No	1.83	55	229	126	149	5.6	3.4	2.2	1.54545	No	2715.67
42693	49	Male	Non-Hispanic White	'>= high school'	23.8	Never	Yes	Yes	No	5	45	186	87	124	5.1	3.7	1.8	2.05556	No	18691.2
42701	25	Female	Other Hispanic	'>= high school'	20.25	Never	Yes	Yes	No	0.69	64	147	57	72	4.7	5.2	2.3	2.26087	No	3966.32
42702	70	Female	Non-Hispanic White	'>= high school'	35.76	Current	No	Yes	Yes	1.1	52	158	63	93	5.6	3.2	2.1	1.52381	No	4156.7
42704	45	Male	Mexican American	'<high school'	25.4	Never	No	No	No	2.18	49	167	90	100	5.3	3.1	1.4	2.21429	No	3681.53
42710	29	Male	Non-Hispanic White	'>= high school'	29.24	Never	No	Yes	No	4.33	32	181	229	103	5	4.1	1.6	2.5625	No	18994.5
42712	63	Female	Non-Hispanic Black	'>= high school'	26.98	Never	Yes	No	No	5	58	204	77	131	5.5	0.9	1.9	0.473684	No	2222.33
42713	39	Female	Non-Hispanic Black	'>= high school'	36.96	Never	No	No	No	5	70	227	85	140	5.7	5.1	2.9	1.75862	No	5235.52
42738	75	Male	Mexican American	'>= high school'	22.67	Never	No	No	No	0.73	46	218	237	125	5.7	3.4	2.2	1.54545	No	2092.92
42740	73	Male	Non-Hispanic White	'>= high school'	27.93	Never	Yes	Yes	Yes	2.14	38	221	242	135	5.8	6.1	2.6	2.34615	No	7352.22
42741	58	Male	Mexican American	'>= high school'	22.5	Current	Yes	Yes	Yes	5	70	176	90	88	5.9	4.8	1.6	3	No	2271.15
42745	51	Female	Mexican American	'>= high school'	40.53	Never	No	No	Yes	2.68	58	161	109	81	6.7	2.5	1.7	1.47059	Yes	3391.49
42746	69	Female	Non-Hispanic White	'>= high school'	21.22	Never	No	No	No	4.75	50	236	165	153	5.3	5	1.8	2.77778	No	12121.3
42763	46	Male	Non-Hispanic Black	'<high school'	20.19	Current	No	Yes	Yes	3.49	94	263	98	149	5.5	7	3.2	2.1875	No	4069.6
42764	68	Female	Non-Hispanic Black	'<high school'	23.56	Current	No	Yes	Yes	0.71	93	162	64	56	5.4	4.8	2	2.4	No	2246.02
42768	80	Male	Non-Hispanic White	'<high school'	43.28	Never	No	Yes	No	1.92	44	195	144	122	6	5.4	1.9	2.84211	No	4816.14
42769	73	Female	Non-Hispanic White	'>= high school'	26.7	Former	Yes	No	Yes	3.27	64	313	86	232	5.7	3.1	1.5	2.06667	No	7217.88
42785	22	Female	Other Hispanic	'>= high school'	27.71	Current	Yes	Yes	No	1.86	45	221	198	136	5	8.3	4	2.075	No	4716.54
42787	35	Female	Non-Hispanic White	'>= high school'	27.34	Never	No	Yes	No	1.86	46	184	100	118	4.9	5.3	2.2	2.40909	No	20726.8
42797	35	Female	Non-Hispanic White	'>= high school'	26.59	Never	Yes	Yes	No	1.61	72	193	56	110	5.4	3.4	1.5	2.26667	No	7555.82
42801	50	Female	Non-Hispanic White	'>= high school'	26.01	Current	No	No	No	2.14	34	184	110	128	5.5	9.5	2.1	4.52381	No	19271.3
42802	62	Male	Mexican American	'>= high school'	36.8	Never	No	Yes	Yes	4.55	58	171	123	88	5.7	4.2	2.1	2	No	1459.14
42806	36	Female	Other Hispanic	'>= high school'	26.36	Never	Yes	Yes	No	4.38	70	213	138	115	5.2	3.6	1.7	2.11765	No	3716.13
42813	80	Male	Non-Hispanic White	'>= high school'	24.21	Never	Yes	No	Yes	1.79	69	187	53	107	5.3	4.1	0.6	6.83333	No	2608.98
42814	80	Female	Non-Hispanic Black	'>= high school'	32.31	Never	No	No	Yes	2.07	83	211	87	111	5.4	6.9	1.6	4.3125	No	2607.29
42816	31	Female	Non-Hispanic White	'>= high school'	27.76	Current	No	Yes	No	0.84	40	197	113	134	5.2	5.3	2	2.65	No	7209.82
42817	51	Male	Mexican American	'>= high school'	26.13	Former	No	No	Yes	3.71	47	177	196	91	7	3.8	2.2	1.72727	Yes	2634.88
42822	39	Male	Non-Hispanic White	'>= high school'	31.05	Former	Yes	No	No	0.77	40	207	195	128	5.5	3.4	2	1.7	No	5388.58
42827	69	Female	Mexican American	'>= high school'	29	Never	Yes	Yes	No	5	70	257	148	157	5.3	3.3	2.5	1.32	No	2160.58
42830	65	Female	Non-Hispanic Black	'<high school'	38.88	Former	No	No	Yes	1.69	44	205	142	133	8	5.2	2.2	2.36364	Yes	2540.04
42834	45	Male	Non-Hispanic White	'>= high school'	37.05	Never	Yes	Yes	No	4.83	38	147	136	82	5.4	4.3	1.9	2.26316	No	23862.7
42838	54	Female	Other Race	'>= high school'	31.73	Current	Yes	Yes	No	1.29	43	206	253	112	5.8	7.3	3.1	2.35484	No	6230.32
42840	45	Female	Other Hispanic	'>= high school'	31.99	Current	No	Yes	No	1.75	72	225	138	125	5.4	2.6	2.5	1.04	No	3610.23
42850	53	Male	Non-Hispanic White	'<high school'	25.65	Current	No	No	No	4.5	42	159	91	99	6.6	6.2	1.8	3.44444	Yes	5681.89
42857	28	Male	Mexican American	'<high school'	32.15	Former	No	Yes	No	0.61	54	196	110	120	5.5	5	2.2	2.27273	No	6081.81
42867	68	Male	Non-Hispanic Black	'>= high school'	25.27	Current	No	Yes	No	3.41	43	235	185	155	5.4	6.1	1.6	3.8125	No	1233.33
42868	43	Male	Non-Hispanic White	'>= high school'	43.7	Never	No	Yes	Yes	3.78	38	185	205	106	5.7	4.2	1.8	2.33333	No	19755.8
42880	28	Female	Non-Hispanic White	'>= high school'	22.09	Former	Yes	Yes	No	2.91	69	172	65	90	4.7	2.7	2	1.35	No	13433.9
42890	35	Male	Mexican American	'>= high school'	29.16	Never	No	Yes	No	2.33	44	224	162	148	5.3	4	2.3	1.73913	No	7643.13
42897	32	Female	Non-Hispanic White	'<high school'	35.38	Former	Yes	No	Yes	0.03	35	113	73	63	5.5	4.5	1.8	2.5	No	6144.76
42898	63	Female	Non-Hispanic Black	'>= high school'	30.75	Current	Yes	Yes	No	5	48	158	152	80	6.3	3.6	2.5	1.44	Yes	2163.66
42900	63	Male	Non-Hispanic Black	'>= high school'	36.77	Never	Yes	Yes	Yes	5	42	211	142	141	6.4	2	1.5	1.33333	Yes	1414.76
42901	33	Male	Non-Hispanic Black	'>= high school'	44.23	Never	No	No	No	3.92	32	222	248	140	10.1	3.9	3.8	1.02632	Yes	4087.24
42902	31	Female	Mexican American	'<high school'	48.45	Never	No	No	No	0.8	52	226	115	151	5.5	6.4	3.4	1.88235	No	3194.29
42903	22	Female	Non-Hispanic White	'>= high school'	19.64	Never	Yes	Yes	No	1.54	75	184	73	94	5	1.3	1.5	0.866667	No	18300.8
42904	47	Female	Mexican American	'<high school'	21.3	Never	No	Yes	No	2.14	63	205	96	123	7.7	3	2.1	1.42857	Yes	4405.9
42906	56	Male	Non-Hispanic White	'>= high school'	29.15	Former	No	Yes	No	4.57	45	295	252	200	5.6	5	2.5	2	No	21253.1
42908	80	Female	Non-Hispanic White	'>= high school'	27.38	Never	No	No	No	1.73	56	227	136	144	5.9	4.8	1.7	2.82353	No	7965.64
42918	60	Female	Mexican American	'<high school'	32.54	Never	No	No	No	0.46	44	192	181	112	5.3	1.6	1.7	0.941176	No	1758.4
42922	70	Male	Other Hispanic	'>= high school'	29.2	Former	Yes	Yes	Yes	3.53	47	208	177	126	5.7	3.3	2	1.65	No	1980.52
42940	71	Female	Non-Hispanic White	'<high school'	25.02	Current	No	Yes	No	0.69	50	169	165	86	5.9	5	3.7	1.35135	No	4197.62
42948	41	Male	Non-Hispanic White	'>= high school'	32.93	Never	Yes	Yes	No	4.75	38	166	189	90	6.7	3.2	2.2	1.45455	Yes	18079.5
42960	59	Female	Non-Hispanic White	'>= high school'	24.75	Never	Yes	Yes	No	5	74	286	135	185	5.5	3.5	1.6	2.1875	No	19009.8
42969	34	Male	Non-Hispanic White	'>= high school'	32.16	Never	No	Yes	No	0.5	35	170	211	93	5.2	2.5	2	1.25	No	5044.57
42979	44	Male	Mexican American	'<high school'	28.02	Never	No	Yes	No	0	50	180	107	109	5.2	5.5	2.5	2.2	No	5076.33
42984	28	Male	Mexican American	'<high school'	25.41	Current	No	Yes	No	0.58	54	214	152	130	4.8	2.9	1.6	1.8125	No	6516.45
42991	30	Female	Mexican American	'<high school'	36.1	Never	No	Yes	No	1.93	65	175	136	83	5.8	4.5	2.5	1.8	Yes	4069.35
42997	32	Male	Non-Hispanic White	'>= high school'	22.18	Current	Yes	Yes	No	0.59	56	168	89	94	5.4	8	2.1	3.80952	No	4265.02
43001	57	Female	Non-Hispanic Black	'>= high school'	19.91	Never	Yes	No	Yes	1.17	107	276	60	157	5.9	11	1.3	8.46154	No	3435.55
43016	73	Female	Non-Hispanic White	'>= high school'	21.92	Former	No	Yes	Yes	2.1	48	201	147	124	5.4	3.5	1.2	2.91667	No	9688.68
43018	68	Female	Mexican American	'<high school'	35	Never	No	No	Yes	0.7	64	209	83	128	5.9	2.8	3.8	0.736842	No	1137.1
43024	50	Female	Other Hispanic	'>= high school'	30.56	Current	No	Yes	Yes	5	57	248	231	145	5.6	5	2.4	2.08333	No	2957.44
43025	80	Female	Non-Hispanic White	'>= high school'	25.11	Former	No	Yes	Yes	0.88	63	220	94	138	5.9	4.1	3.1	1.32258	No	6519.71
43030	72	Male	Non-Hispanic White	'>= high school'	30.89	Never	No	Yes	Yes	1.15	73	213	179	104	6	5.3	2	2.65	No	2090.44
43031	80	Female	Mexican American	'<high school'	19.5	Never	No	No	No	3.43	58	183	103	104	5.8	5.8	1.7	3.41176	No	2084.33
43036	56	Female	Non-Hispanic Black	'>= high school'	64.8	Never	No	No	Yes	1.69	40	252	130	186	6.6	3.4	3.9	0.871795	No	4571.95
43044	28	Female	Non-Hispanic White	'>= high school'	23.46	Former	Yes	Yes	No	3.98	46	150	89	86	4.9	3.7	2.5	1.48	No	20430.7
43056	37	Female	Mexican American	'<high school'	29.05	Never	No	No	No	0.9	44	160	174	81	5.3	5	1.9	2.63158	No	3194.29
43065	33	Female	Mexican American	'>= high school'	28.22	Never	No	No	No	5	68	157	30	83	5.1	2.5	1.9	1.31579	No	3383.47
43067	30	Female	Mexican American	'>= high school'	27.73	Former	Yes	Yes	No	3.82	78	157	39	71	5.7	3.9	2.5	1.56	No	5744.33
43073	75	Male	Non-Hispanic White	'>= high school'	26.23	Former	No	Yes	No	1.57	54	170	126	91	5.5	4.8	2.1	2.28571	No	2677.53
43074	43	Male	Non-Hispanic White	'>= high school'	24.03	Current	Yes	Yes	No	1.99	49	252	121	179	5.7	7.2	2.5	2.88	No	18511.3
43086	42	Female	Non-Hispanic White	'>= high school'	24.91	Never	Yes	Yes	No	5	93	215	95	103	5.2	2.5	1.5	1.66667	No	21171.7
43091	47	Female	Mexican American	'>= high school'	31.91	Never	No	No	No	1.45	38	172	67	121	5.4	4.3	2.2	1.95455	No	3375.84
43106	46	Male	Non-Hispanic White	'<high school'	30.74	Never	No	No	Yes	0.07	48	197	66	136	6.2	4	2.2	1.81818	No	22763.6
43111	62	Male	Other Hispanic	'<high school'	34.02	Former	No	No	No	0.93	31	199	395	89	5.8	4.2	2.7	1.55556	No	1148.51
43114	24	Male	Non-Hispanic White	'>= high school'	37.25	Current	No	Yes	Yes	0.7	32	158	164	93	5.5	4	3.7	1.08108	No	7717.6
43119	39	Male	Non-Hispanic White	'>= high school'	38.2	Never	No	Yes	Yes	5	57	204	95	128	5.3	2.7	1.8	1.5	No	15703.5
43124	46	Female	Non-Hispanic White	'<high school'	44.4	Never	No	No	Yes	1.15	78	219	36	134	5.3	3.4	1.2	2.83333	No	5402.38
43133	46	Male	Non-Hispanic White	'>= high school'	28.45	Current	No	Yes	Yes	2.19	29	244	274	160	5.7	6.9	2.9	2.37931	No	20345.6
43134	38	Female	Non-Hispanic Black	'>= high school'	24.55	Never	No	Yes	No	3.94	81	202	73	106	4.8	6.2	2.4	2.58333	No	4870.95
43151	50	Male	Non-Hispanic Black	'>= high school'	26.73	Current	No	Yes	No	5	61	214	75	138	6.4	3.4	2.2	1.54545	Yes	4841.41
43153	64	Male	Non-Hispanic Black	'<high school'	31.98	Current	No	Yes	Yes	1.57	30	215	131	159	6.1	6.1	2.2	2.77273	No	2209.3
43165	49	Female	Non-Hispanic White	'>= high school'	25.05	Current	Yes	Yes	No	1.14	46	163	105	96	5.2	5.5	3.4	1.61765	No	7373.84
43167	38	Female	Non-Hispanic White	'>= high school'	22.57	Never	Yes	Yes	No	1.83	60	169	125	84	5.3	2.8	1.9	1.47368	No	14972.8
43168	78	Male	Mexican American	'<high school'	30.78	Former	No	Yes	No	1.28	62	171	176	74	6.6	6.6	1.9	3.47368	No	2237.97
43172	48	Male	Non-Hispanic White	'>= high school'	28.93	Never	Yes	Yes	Yes	5	57	187	98	110	4.8	2.9	1.9	1.52632	No	18005.8
43180	64	Female	Non-Hispanic Black	'>= high school'	35.64	Never	No	No	Yes	4.96	69	168	36	92	5.8	2	1.5	1.33333	No	2160.97
43186	67	Male	Non-Hispanic White	'>= high school'	32.72	Former	No	Yes	Yes	2.43	35	181	170	112	5.8	3.8	1.7	2.23529	Yes	10135.4
43187	80	Male	Non-Hispanic White	'>= high school'	25.64	Never	Yes	Yes	Yes	5	40	144	147	75	5.7	4.9	0.9	5.44444	No	6295.99
43189	48	Male	Non-Hispanic White	'>= high school'	28.6	Former	No	Yes	Yes	5	36	228	271	138	5.4	2	1.9	1.05263	No	23719.1
43190	53	Male	Mexican American	'<high school'	25.11	Former	Yes	Yes	No	2.12	42	231	112	167	5.4	2.3	1.7	1.35294	No	1823.29
43193	28	Female	Non-Hispanic White	'>= high school'	43.97	Never	Yes	Yes	No	4.55	51	198	170	113	7.3	5.1	2.2	2.31818	Yes	16538.3
43198	24	Male	Non-Hispanic White	'>= high school'	24.13	Never	Yes	Yes	No	1.73	57	165	77	93	4.9	4.6	3	1.53333	No	20801.9
43199	22	Female	Mexican American	'<high school'	18.76	Former	No	Yes	No	0.79	75	130	53	44	5	4.4	2.3	1.91304	No	4610.02
43205	24	Female	Mexican American	'>= high school'	30.64	Never	Yes	Yes	No	2.3	39	117	64	65	5	4.7	1.5	3.13333	No	5226.76
43214	54	Female	Non-Hispanic White	'>= high school'	37.15	Former	No	Yes	Yes	4.75	31	192	137	134	6.6	3.9	4.9	0.795918	No	19870.3
43215	31	Female	Non-Hispanic Black	'<high school'	35.1	Current	Yes	Yes	No	1.32	64	150	40	78	5.9	2.5	2.6	0.961538	No	4719.22
43227	39	Male	Non-Hispanic Black	'>= high school'	39.16	Never	No	Yes	Yes	5	41	142	55	90	5.6	3	2.3	1.30435	Yes	4644.53
43230	29	Female	Non-Hispanic White	'>= high school'	19.41	Current	No	No	No	1.7	62	227	76	150	4.7	4.3	1.6	2.6875	No	22247.9
43232	46	Male	Non-Hispanic White	'>= high school'	25.65	Never	Yes	Yes	No	5	43	178	84	118	5.4	2.4	2.3	1.04348	No	18005.8
43233	40	Male	Mexican American	'>= high school'	28.34	Current	No	Yes	No	4.29	34	208	97	155	6.4	11.1	2.9	3.82759	No	6230.76
43238	48	Male	Non-Hispanic White	'<high school'	25.54	Current	No	Yes	No	0.99	38	266	135	201	5.9	4.3	1.4	3.07143	No	5750.61
43240	72	Female	Other Hispanic	'<high school'	32.79	Former	Yes	No	Yes	3.29	58	219	157	130	6.1	3.4	1.5	2.26667	No	1430.36
43242	53	Male	Non-Hispanic White	'<high school'	21.7	Never	No	No	Yes	1.57	69	206	35	130	5.7	4.1	2	2.05	No	4914.81
43245	62	Male	Non-Hispanic White	'<high school'	39.03	Current	No	Yes	Yes	1.07	26	161	272	81	6.1	6.3	3.4	1.85294	No	3988.67
43254	71	Male	Non-Hispanic White	'>= high school'	23.79	Former	No	Yes	No	2.5	47	253	145	177	5.3	4.4	1	4.4	No	6865.16
43256	36	Female	Other Hispanic	'<high school'	27.33	Never	No	No	No	0.87	72	174	54	91	5.2	5.1	1.8	2.83333	No	3220.36
43263	27	Female	Other Hispanic	'>= high school'	19.66	Never	No	Yes	No	2.88	41	162	84	104	4.8	4	1.3	3.07692	No	3347.04
43264	46	Female	Other Hispanic	'>= high school'	26.2	Former	Yes	Yes	No	5	58	256	169	164	4.9	6.1	2.1	2.90476	No	3893.09
43268	70	Female	Mexican American	'<high school'	25.19	Current	No	Yes	No	0	67	152	75	70	6	3.5	2.1	1.66667	No	2469.78
43269	65	Female	Non-Hispanic White	'>= high school'	36.76	Never	No	Yes	Yes	1.16	42	234	166	159	6.1	3.2	14	0.228571	No	5397.32
43271	53	Female	Non-Hispanic White	'>= high school'	46.09	Former	No	Yes	Yes	0.69	44	171	69	113	5.4	5.5	2.1	2.61905	No	6333.01
43273	28	Female	Non-Hispanic Black	'>= high school'	38.04	Never	No	Yes	No	2.42	51	121	25	65	5.7	3.5	1.8	1.94444	No	5919.34
43275	68	Male	Non-Hispanic Black	'>= high school'	28.18	Former	No	Yes	No	1.61	50	173	103	102	6.1	3.9	2.6	1.5	No	1168.01
43280	45	Female	Non-Hispanic White	'>= high school'	20.06	Current	No	Yes	No	5	48	194	165	113	5.4	3.4	1.4	2.42857	No	19531.9
43281	46	Male	Non-Hispanic White	'>= high school'	30.37	Never	No	No	Yes	1.65	41	166	100	105	5.7	4.1	1.1	3.72727	Yes	23928.8
43285	24	Male	Non-Hispanic White	'>= high school'	36.1	Current	Yes	Yes	No	3.29	34	162	139	100	5.3	3	3.1	0.967742	No	21657.7
43293	52	Female	Mexican American	'<high school'	28.12	Former	No	Yes	No	2.42	46	222	120	152	5.9	3.4	3.6	0.944444	No	2266.02
43296	65	Female	Non-Hispanic White	'>= high school'	21.4	Never	No	No	No	2.59	41	198	110	135	5.7	3.2	1.9	1.68421	No	15535.6
43297	67	Male	Mexican American	'<high school'	31.5	Never	No	Yes	Yes	1.75	52	211	150	129	5.4	3.4	2.1	1.61905	No	1223.33
43300	45	Female	Non-Hispanic Black	'<high school'	30.23	Never	Yes	No	Yes	3.49	78	239	65	148	6.9	2.5	2	1.25	No	5687.91
43301	66	Female	Mexican American	'<high school'	32	Never	No	No	Yes	1.45	52	151	76	84	6.3	3.6	1.8	2	Yes	1157.07
43302	68	Female	Non-Hispanic White	'>= high school'	39.98	Former	No	Yes	Yes	2.83	60	211	117	128	6.6	1.9	1.6	1.1875	Yes	7101.85
43311	47	Male	Mexican American	'>= high school'	24.56	Never	No	No	No	1.07	36	196	122	136	5.9	6.2	1.6	3.875	No	3139.51
43318	63	Female	Non-Hispanic White	'>= high school'	25.47	Current	No	No	Yes	5	39	240	194	162	5.7	4.1	2.3	1.78261	No	12121.3
43320	69	Male	Other Hispanic	'<high school'	33.19	Former	No	Yes	Yes	0.85	40	165	157	94	5.6	2.8	2	1.4	No	1576.76
43329	37	Male	Non-Hispanic White	'>= high school'	50.23	Never	No	Yes	No	5	35	204	238	121	5.2	5.3	2.3	2.30435	No	11408.3
43330	72	Female	Non-Hispanic White	'<high school'	39.45	Former	No	No	Yes	1.14	52	175	157	92	7.6	1.7	1.4	1.21429	Yes	5392.23
43333	38	Male	Non-Hispanic Black	'<high school'	23.04	Current	Yes	Yes	Yes	0.95	45	233	119	164	5.5	3.4	3.3	1.0303	No	4279.33
43338	26	Female	Non-Hispanic White	'>= high school'	18.86	Never	No	No	No	5	71	191	110	98	5	2.7	2.5	1.08	No	18009.4
43340	34	Female	Other Hispanic	'>= high school'	20.61	Never	No	Yes	No	1.99	54	165	64	98	4.5	3	1.9	1.57895	No	4494.98
43347	37	Female	Non-Hispanic Black	'>= high school'	35.63	Never	No	Yes	No	4.48	65	165	49	90	5.7	3.5	2.4	1.45833	No	5810.97
43353	71	Female	Non-Hispanic White	'>= high school'	17.52	Former	Yes	Yes	Yes	2.92	104	216	78	96	5.4	5	1.2	4.16667	No	7134.84
43356	34	Female	Non-Hispanic Black	'>= high school'	25.28	Never	No	Yes	No	4.25	79	198	23	114	4.9	2.7	2.2	1.22727	No	4854.17
43364	25	Male	Non-Hispanic White	'>= high school'	20.78	Never	No	Yes	No	0.19	54	432	169	344	5	3	1.7	1.76471	No	16864.8
43365	56	Male	Mexican American	'<high school'	22.7	Former	No	Yes	Yes	0.58	31	146	204	74	5.3	2.8	2	1.4	Yes	3141.63
43367	41	Female	Non-Hispanic White	'>= high school'	20.72	Current	Yes	Yes	Yes	4.83	56	188	78	116	5.4	11.2	2	5.6	No	17124.1
43370	38	Female	Other Hispanic	'<high school'	35.19	Former	No	Yes	Yes	0.92	27	256	315	166	5.7	3	2.4	1.25	No	4705.27
43375	47	Female	Non-Hispanic White	'>= high school'	30.23	Former	Yes	Yes	No	5	72	194	96	103	5.2	3.4	1.7	2	No	16507.5
43376	33	Male	Mexican American	'>= high school'	29.6	Never	Yes	Yes	No	1.45	32	131	91	81	5.3	3.9	2.1	1.85714	No	4502.11
43381	28	Male	Non-Hispanic White	'>= high school'	31.05	Former	Yes	Yes	No	4.38	38	206	179	132	5.2	4.2	2.3	1.82609	No	17839.3
43383	60	Female	Non-Hispanic White	'>= high school'	27.6	Never	Yes	No	Yes	5	66	228	86	145	6.4	3	2.9	1.03448	No	13894
43386	80	Male	Non-Hispanic Black	'>= high school'	20.51	Former	Yes	Yes	Yes	1.66	99	207	47	99	5.7	4.1	1.6	2.5625	No	2180.82
43387	45	Male	Non-Hispanic White	'<high school'	43.9	Former	No	Yes	No	4.26	36	201	156	134	5.9	4.1	1.6	2.5625	No	24122.9
43393	21	Male	Other Race	'<high school'	22.8	Current	No	Yes	No	4.72	61	170	91	91	5.4	5.2	2.7	1.92593	No	4931.08
43404	40	Female	Non-Hispanic White	'>= high school'	20.68	Current	No	Yes	No	1.76	47	139	34	85	5.2	3.4	2.2	1.54545	No	9518.95
43407	55	Female	Mexican American	'<high school'	24.87	Former	No	Yes	Yes	2.15	49	273	240	176	6.1	5	2.4	2.08333	No	3353.1
43408	22	Male	Non-Hispanic Black	'<high school'	20.69	Current	No	Yes	No	1.16	50	204	104	133	5.1	3	1.7	1.76471	No	4867.9
43411	47	Male	Non-Hispanic Black	'<high school'	23.57	Former	No	Yes	No	4.66	37	169	127	107	5.5	3.5	2.1	1.66667	No	4398.47
43413	61	Female	Non-Hispanic White	'>= high school'	33.55	Current	No	Yes	No	0.58	45	195	160	118	5.8	4.9	2.6	1.88462	No	5091.31
43414	67	Male	Non-Hispanic Black	'>= high school'	21.93	Current	Yes	Yes	No	0.81	77	191	79	98	6.1	3.4	2.6	1.30769	No	1892.07
43415	52	Male	Non-Hispanic White	'>= high school'	34.21	Never	No	Yes	Yes	5	49	155	91	88	9.5	3.7	1.9	1.94737	Yes	16722.4
43424	37	Female	Non-Hispanic White	'>= high school'	23.48	Never	No	No	No	3.41	71	274	101	183	5.5	4	1.1	3.63636	No	16123.1
43425	32	Female	Non-Hispanic White	'>= high school'	32.7	Never	No	No	No	2.02	62	184	71	108	5.6	2.5	1.9	1.31579	No	14286
43435	34	Female	Mexican American	'>= high school'	29.19	Never	No	Yes	No	1.93	55	173	99	98	5.5	3.8	3.5	1.08571	No	4069.35
43441	63	Female	Non-Hispanic White	'<high school'	32.66	Former	No	No	No	1.64	66	225	135	132	5.8	3	1.4	2.14286	No	5091.31
43445	50	Male	Mexican American	'<high school'	26.73	Current	No	No	No	1.13	47	223	213	133	13.1	4.6	2.8	1.64286	No	2788.48
43447	76	Female	Non-Hispanic White	'>= high school'	22.49	Former	Yes	Yes	Yes	5	72	177	105	84	4.8	3.7	1.2	3.08333	No	5566.99
43451	36	Male	Non-Hispanic White	'>= high school'	27.09	Current	No	Yes	No	5	60	202	118	118	5.6	6.5	1.8	3.61111	No	16447.2
43452	80	Female	Non-Hispanic Black	'<high school'	29.12	Former	No	Yes	Yes	2.36	97	243	101	126	6.7	2.7	1.6	1.6875	No	5071.36
43453	40	Male	Mexican American	'<high school'	37.7	Never	No	No	No	0.5	39	181	233	95	5.5	4.3	2.5	1.72	No	5076.33
43463	20	Male	Non-Hispanic White	'>= high school'	18.18	Never	Yes	No	No	3.43	58	155	50	87	5.1	2	2.2	0.909091	No	18761.9
43466	47	Female	Non-Hispanic White	'>= high school'	29.94	Never	Yes	No	No	5	53	166	77	98	5.5	2.5	2.3	1.08696	No	23866.2
43469	78	Male	Non-Hispanic White	'>= high school'	29.49	Never	No	No	No	1.46	55	194	98	119	5.5	3.9	1.6	2.4375	No	2184.36
43474	69	Female	Non-Hispanic White	'>= high school'	31.14	Never	Yes	No	Yes	1.25	72	182	63	97	5.5	4.3	1.3	3.30769	No	4867.3
43475	31	Male	Non-Hispanic White	'>= high school'	23.62	Current	Yes	Yes	No	1.16	33	180	139	119	5.2	3.6	2.2	1.63636	No	15703.5
43479	63	Male	Other Hispanic	'>= high school'	26.65	Never	No	Yes	No	4.25	64	232	89	150	5	3	1.3	2.30769	No	852.611
43492	51	Female	Non-Hispanic White	'>= high school'	25.39	Former	No	Yes	No	3.71	57	154	59	85	5.3	2.2	2	1.1	No	12236.7
43496	43	Male	Non-Hispanic Black	'>= high school'	30.47	Never	No	Yes	No	3.3	49	232	103	162	5.2	4	1.9	2.10526	No	6215.1
43500	63	Male	Non-Hispanic White	'>= high school'	27.68	Former	Yes	Yes	No	5	43	194	151	121	6.1	2.9	1.7	1.70588	No	12367.7
43521	45	Female	Non-Hispanic White	'<high school'	26.74	Current	Yes	No	Yes	0.82	43	225	161	150	4.9	5.9	1.8	3.27778	No	6177.29
43527	67	Male	Mexican American	'>= high school'	30.95	Current	Yes	Yes	Yes	2.94	43	148	123	80	5.9	3.8	1.4	2.71429	Yes	1633.67
43529	38	Female	Non-Hispanic White	'>= high school'	37.7	Never	Yes	Yes	Yes	2.32	55	223	43	159	5.2	10.6	1.9	5.57895	Yes	16331.9
43537	23	Male	Other Race	'>= high school'	26.65	Never	No	Yes	No	1.47	62	171	69	95	5.2	2.5	1.9	1.31579	No	10317.6
43541	74	Male	Non-Hispanic White	'>= high school'	31.13	Current	Yes	No	No	0.87	37	276	213	196	5.6	4.8	1.8	2.66667	No	6753.99
43546	72	Female	Non-Hispanic Black	'>= high school'	23.88	Never	No	Yes	Yes	1.47	75	229	78	138	5.4	3	2.2	1.36364	No	2605.52
43550	74	Male	Non-Hispanic Black	'>= high school'	40.41	Former	No	Yes	Yes	4.04	46	156	103	89	6.5	7.7	1.3	5.92308	No	3406.86
43552	45	Female	Non-Hispanic White	'>= high school'	23.48	Current	No	Yes	No	2.59	46	194	90	130	5.5	2.7	1.7	1.58824	No	16507.5
43553	24	Female	Non-Hispanic Black	'>= high school'	56.54	Never	No	No	No	2.5	56	151	85	78	5.2	7	3.4	2.05882	No	5744.31
43558	69	Male	Non-Hispanic White	'>= high school'	24.15	Former	No	Yes	Yes	5	58	138	51	70	6	2.1	2.1	1	Yes	9374.45
43560	47	Female	Non-Hispanic Black	'>= high school'	17.93	Current	No	Yes	Yes	1.46	53	158	80	89	4.9	2.4	2.7	0.888889	No	5149.17
43564	29	Female	Mexican American	'>= high school'	23.05	Never	No	Yes	No	3.13	68	197	122	105	5.2	7	2.2	3.18182	No	3452.51
43567	79	Female	Non-Hispanic White	'>= high school'	30.87	Never	No	No	Yes	1.81	67	172	100	85	5.4	4.3	1	4.3	No	6005.46
43568	49	Male	Non-Hispanic Black	'<high school'	22.95	Current	Yes	No	No	0.85	71	226	151	125	6.2	7.8	2.3	3.3913	No	6516.91
43581	40	Male	Mexican American	'<high school'	22.77	Current	No	Yes	No	2.27	54	228	197	135	5.5	5.1	2.2	2.31818	No	5076.33
43583	24	Female	Non-Hispanic Black	'>= high school'	28.79	Current	No	Yes	No	1.93	57	170	122	89	5.6	5	2.1	2.38095	No	5633.8
43588	44	Female	Non-Hispanic White	'>= high school'	54.9	Never	No	No	Yes	5	35	128	101	73	5.4	4.9	1.9	2.57895	No	16140.4
43590	80	Male	Non-Hispanic White	'>= high school'	25.33	Former	No	No	No	1.83	61	122	85	44	5.9	3.1	1.5	2.06667	No	4363.38
43592	69	Female	Non-Hispanic White	'>= high school'	27.09	Former	Yes	No	Yes	1.29	45	172	212	85	6.1	6.9	2.3	3	No	14246.2
43602	54	Female	Non-Hispanic White	'>= high school'	26.75	Never	No	No	Yes	3.93	59	175	93	97	5.2	3.3	1.8	1.83333	No	23081.5
43610	51	Male	Mexican American	'>= high school'	43.72	Former	No	Yes	Yes	2.41	41	196	157	124	6.8	4.3	1.9	2.26316	Yes	2073.02
43614	64	Male	Non-Hispanic White	'>= high school'	25.91	Former	No	Yes	No	1.35	64	248	130	158	5.1	2.3	2.2	1.04545	No	11566.1
43624	53	Male	Non-Hispanic Black	'<high school'	37.79	Never	No	Yes	Yes	4.29	43	163	113	97	9.9	4.4	1.1	4	Yes	4315.78
43629	26	Female	Mexican American	'<high school'	37.66	Never	No	No	No	1.97	47	174	110	105	5.5	3.2	2.5	1.28	No	3949.38
43632	65	Female	Other Hispanic	'>= high school'	35.33	Never	Yes	No	No	0.53	62	171	108	87	5.5	4	1.2	3.33333	No	987.176
43633	41	Male	Mexican American	'>= high school'	29.04	Never	Yes	Yes	No	1.16	43	217	216	131	4.8	2.2	1.8	1.22222	No	4122.75
43641	20	Female	Non-Hispanic White	'>= high school'	33.85	Never	Yes	No	No	0.46	39	254	196	176	5	3.6	2	1.8	No	12338.1
43647	31	Female	Other Hispanic	'>= high school'	45.19	Never	No	No	No	3.41	62	188	64	113	5.4	3.4	1.2	2.83333	No	4069.35
43656	80	Male	Non-Hispanic Black	'<high school'	27.07	Never	No	Yes	Yes	3.49	36	119	99	63	8.3	3.8	2.1	1.80952	Yes	2173.05
43678	43	Male	Non-Hispanic White	'>= high school'	38.85	Never	No	Yes	Yes	1.4	37	181	278	88	4.9	3.6	2.4	1.5	No	4500.22
43679	56	Male	Non-Hispanic White	'>= high school'	27.16	Former	Yes	Yes	No	4.38	40	197	192	119	4.7	3.8	1.6	2.375	No	16495.5
43680	57	Female	Other Hispanic	'>= high school'	31.17	Never	No	Yes	No	5	40	262	107	201	5.5	2.8	1.9	1.47368	No	2406.71
43682	80	Female	Non-Hispanic White	'>= high school'	29.83	Former	No	No	Yes	2.02	33	172	372	65	6.7	4.6	2.2	2.09091	No	5933.7
43683	54	Male	Non-Hispanic White	'>= high school'	25.56	Never	Yes	Yes	No	5	54	245	125	166	5.7	4.2	1.9	2.21053	No	16495.5
43691	44	Female	Non-Hispanic White	'<high school'	20.77	Never	No	Yes	No	0.59	68	197	64	116	5.2	4.6	1.9	2.42105	No	4675.76
43692	47	Female	Non-Hispanic Black	'<high school'	29.12	Never	No	Yes	Yes	1.3	35	126	158	59	5.5	9.6	2.2	4.36364	Yes	6611.01
43709	51	Male	Mexican American	'<high school'	34.52	Former	No	Yes	Yes	1.04	42	208	157	135	6	4	2.1	1.90476	No	2812.27
43710	50	Male	Non-Hispanic White	'>= high school'	38.22	Never	Yes	Yes	Yes	4.72	40	170	193	91	6.2	4.7	1.6	2.9375	Yes	21059.5
43717	34	Male	Mexican American	'>= high school'	30.87	Never	Yes	Yes	Yes	3.69	42	185	116	120	5.4	4.3	1.9	2.26316	No	6821.55
43720	64	Male	Non-Hispanic Black	'>= high school'	41.02	Current	No	Yes	Yes	5	43	153	73	95	7.4	3.8	2.2	1.72727	Yes	1588.81
43727	46	Female	Other Hispanic	'<high school'	33.1	Never	No	No	No	0.66	55	217	129	136	5.6	3.7	3	1.23333	No	4112.8
43732	33	Male	Non-Hispanic Black	'>= high school'	25.83	Former	No	Yes	Yes	3.56	45	163	93	99	5.6	1.9	1.7	1.11765	No	5333.55
43738	80	Male	Non-Hispanic White	'<high school'	23.2	Never	No	Yes	No	1.09	57	230	96	154	6.9	2.8	3.5	0.8	No	1263.64
43740	34	Female	Non-Hispanic Black	'>= high school'	25.84	Never	No	No	No	4.83	54	143	36	82	5.1	4.2	2.1	2	No	4135.54
43743	80	Male	Non-Hispanic White	'>= high school'	29.36	Never	No	Yes	Yes	3.92	59	124	93	46	6.8	4.4	1.7	2.58824	Yes	4202.57
43747	29	Male	Mexican American	'<high school'	42.95	Never	Yes	Yes	No	2.28	32	241	258	157	5.4	5	2.8	1.78571	No	7510.29
43748	80	Female	Non-Hispanic White	'<high school'	30.43	Never	Yes	No	Yes	1.62	45	227	300	122	6.5	3.8	1.6	2.375	No	7122.49
43749	63	Male	Other Hispanic	'>= high school'	21.04	Current	No	Yes	No	1.97	50	174	142	96	4.9	2.4	1.9	1.26316	No	1511.08
43756	64	Male	Mexican American	'<high school'	29.69	Former	No	No	No	0.65	52	184	89	114	6	3.7	1.7	2.17647	No	1309.01
43757	62	Female	Mexican American	'<high school'	29.92	Never	No	No	No	0.35	59	288	273	174	8.1	4.6	1.6	2.875	No	1361.34
43768	58	Female	Non-Hispanic White	'>= high school'	26.94	Current	No	Yes	Yes	1.19	42	158	187	79	5.9	5.3	2.4	2.20833	Yes	6040.28
43769	80	Female	Non-Hispanic White	'<high school'	27.02	Former	No	Yes	Yes	1.18	61	250	335	122	5.9	4.8	2.8	1.71429	No	6890.27
43770	43	Female	Non-Hispanic White	'>= high school'	25.19	Former	Yes	Yes	No	5	73	213	74	125	5.1	1.8	1.8	1	No	16507.5
43771	68	Female	Mexican American	'>= high school'	26.8	Never	No	Yes	Yes	1.28	74	238	139	136	5.6	3.8	0.9	4.22222	No	1933.48
43772	58	Female	Non-Hispanic White	'>= high school'	29.02	Never	Yes	No	Yes	1.19	46	203	120	133	5.7	2.5	2.3	1.08696	No	6020.6
43773	80	Male	Non-Hispanic White	'>= high school'	22.92	Former	Yes	Yes	No	5	51	120	79	53	5.9	6	1.2	5	No	5399.41
43776	48	Male	Mexican American	'>= high school'	41.63	Never	No	Yes	No	5	57	245	132	162	5.1	3.2	2.6	1.23077	No	6230.76
43777	26	Male	Non-Hispanic White	'>= high school'	23.68	Former	Yes	Yes	No	2.21	38	161	148	93	5.3	3.1	1.4	2.21429	No	24740.7
43786	71	Male	Mexican American	'>= high school'	23.73	Former	No	Yes	No	3.41	48	198	172	116	5.3	3.1	1.8	1.72222	No	1834.75
43790	36	Female	Non-Hispanic White	'>= high school'	23.47	Never	Yes	Yes	No	3.5	62	171	55	98	5.4	4.9	2.6	1.88462	No	16630.4
43801	72	Male	Non-Hispanic White	'>= high school'	29.81	Former	No	Yes	No	3.85	41	202	235	114	5.3	3	1.9	1.57895	No	5917.75
43807	22	Male	Non-Hispanic White	'>= high school'	24.74	Never	No	No	No	4.29	42	148	61	94	5	3.5	2.5	1.4	No	20189
43810	21	Male	Non-Hispanic White	'>= high school'	22.89	Current	Yes	Yes	No	5	70	177	72	93	4.9	3.6	2.2	1.63636	No	16441
43813	73	Male	Non-Hispanic White	'>= high school'	27.56	Never	Yes	Yes	Yes	4.64	47	132	76	70	6.2	4.9	1.8	2.72222	No	7385.38
43816	77	Female	Non-Hispanic White	'>= high school'	36	Former	No	Yes	Yes	1.46	45	127	117	59	7.6	3	1.8	1.66667	Yes	5432.21
43830	44	Female	Mexican American	'>= high school'	34.2	Current	No	Yes	No	5	42	217	192	137	6.4	2.3	2.1	1.09524	No	4713.73
43842	62	Male	Other Hispanic	'>= high school'	30.19	Never	No	Yes	No	2.14	52	242	90	172	8.7	4.1	2.2	1.86364	Yes	1498.31
43844	36	Female	Other Race	'>= high school'	19.16	Current	No	Yes	No	5	68	203	80	119	5.3	2.5	2.2	1.13636	No	11453.2
43847	65	Female	Mexican American	'<high school'	33.47	Former	No	Yes	Yes	1.22	53	223	178	134	6.6	2.5	2.6	0.961538	Yes	1584.27
43850	25	Male	Mexican American	'<high school'	29.86	Never	No	Yes	No	1.22	71	217	92	128	5.4	4.1	2.1	1.95238	No	6516.45
43852	52	Female	Non-Hispanic Black	'<high school'	50.47	Never	No	Yes	Yes	0.52	44	183	148	109	9.9	6.1	2.8	2.17857	Yes	4220.87
43862	53	Male	Non-Hispanic Black	'>= high school'	30.45	Former	No	No	No	1.99	53	229	61	164	5.9	1.7	1.8	0.944444	No	3748.72
43864	65	Female	Non-Hispanic White	'>= high school'	23.18	Former	Yes	No	No	1.46	68	193	71	111	5.7	4.7	1.5	3.13333	No	4622.82
43867	63	Male	Non-Hispanic White	'>= high school'	27.14	Never	No	Yes	No	1.02	40	179	193	100	5.7	6.4	2.2	2.90909	No	4076.85
43881	64	Male	Non-Hispanic White	'>= high school'	30.34	Never	No	Yes	Yes	5	50	173	110	101	5.7	3.2	1.5	2.13333	No	12607.4
43882	50	Female	Non-Hispanic Black	'>= high school'	28.86	Former	Yes	Yes	No	2.84	48	225	93	158	9.8	4.7	2.6	1.80769	Yes	4234.76
43885	22	Male	Mexican American	'>= high school'	22.19	Current	No	Yes	No	2.35	48	136	54	77	5.6	4.1	3.3	1.24242	No	4864.61
43886	22	Female	Mexican American	'<high school'	37.94	Current	No	No	No	0.58	48	133	128	59	5	5.6	2.6	2.15385	No	4716.54
43887	80	Female	Mexican American	'<high school'	21.64	Never	No	No	No	1.86	60	175	119	91	5.8	3	0.9	3.33333	No	2414.26
43892	35	Male	Mexican American	'<high school'	33.79	Current	No	Yes	No	1.81	39	218	219	135	5	5.4	1.8	3	No	6034.53
43893	45	Female	Non-Hispanic Black	'>= high school'	39.41	Never	No	No	Yes	1.69	40	241	170	167	9.1	4.8	2.6	1.84615	Yes	4824.41
43895	50	Female	Non-Hispanic White	'>= high school'	36.39	Former	Yes	Yes	Yes	5	53	173	127	95	5.6	3.4	2.4	1.41667	No	22469.8
43899	35	Male	Non-Hispanic White	'>= high school'	21.04	Current	No	Yes	No	3.49	67	184	76	102	5.3	3.6	2.1	1.71429	No	17966.7
43902	41	Female	Non-Hispanic White	'>= high school'	19.58	Former	No	Yes	No	0.58	85	223	70	124	5.3	3	1.9	1.57895	No	13050.3
43903	80	Male	Non-Hispanic White	'>= high school'	21.3	Former	No	Yes	Yes	1.67	62	142	47	71	5.7	6.5	0.5	13	No	2228.24
43904	70	Male	Non-Hispanic White	'<high school'	25.44	Never	No	Yes	Yes	0.97	46	152	223	61	6.1	4.2	1.4	3	Yes	2449.64
43909	36	Male	Other Race	'>= high school'	30.53	Current	Yes	Yes	Yes	0.45	34	224	269	136	5.9	5.4	2.9	1.86207	No	5357.03
43910	53	Male	Mexican American	'<high school'	28.2	Former	No	Yes	No	1.16	41	232	198	151	5.6	5	2.9	1.72414	No	3141.63
43914	54	Female	Other Hispanic	'>= high school'	33.47	Never	No	No	Yes	0.69	49	184	214	92	6.2	4.8	2.5	1.92	No	2280.93
43916	55	Female	Non-Hispanic White	'<high school'	24.31	Current	No	No	No	2.14	66	188	159	90	5.6	4.7	2.3	2.04348	No	6230.32
43924	45	Female	Non-Hispanic White	'>= high school'	29.09	Never	No	Yes	No	2.92	47	170	64	110	5.1	3	1.6	1.875	No	16287.3
43932	27	Male	Non-Hispanic Black	'>= high school'	34.37	Never	No	No	No	2.12	50	174	58	112	5.9	4.4	2.4	1.83333	No	4683.47
43944	34	Female	Other Hispanic	'<high school'	29.01	Never	No	No	No	1.75	49	205	79	140	5.8	3.6	2.4	1.5	No	8797.02
43945	70	Male	Non-Hispanic White	'>= high school'	31.12	Never	No	Yes	Yes	2.86	41	203	252	112	5.9	4.7	2.9	1.62069	No	2014.83
43955	27	Female	Mexican American	'<high school'	26.15	Never	No	Yes	No	0.87	59	174	81	99	4.6	3	0.9	3.33333	No	3050.31
43959	57	Female	Non-Hispanic White	'>= high school'	24.18	Former	Yes	Yes	No	3.37	60	216	153	125	5.6	1.5	1.5	1	No	24069.8
43960	43	Male	Mexican American	'>= high school'	33.66	Never	Yes	Yes	No	1.68	46	229	149	153	5.1	3.8	2.5	1.52	No	5727.91
43968	52	Male	Non-Hispanic White	'>= high school'	25.03	Former	No	Yes	Yes	1.01	40	224	148	154	5.6	5.4	2.3	2.34783	No	4436.43
43980	53	Male	Mexican American	'<high school'	26.57	Former	No	Yes	No	0.7	59	206	162	115	5.2	3.8	2.2	1.72727	No	3141.63
43986	23	Female	Non-Hispanic Black	'>= high school'	32.18	Never	No	Yes	No	2.12	47	166	106	98	4.7	4.2	2.2	1.90909	No	5129.99
43991	61	Female	Other Hispanic	'<high school'	41.43	Never	No	Yes	No	1.05	42	170	145	99	6.2	2.5	2.2	1.13636	No	1912.77
43992	21	Female	Mexican American	'>= high school'	31.32	Never	No	Yes	No	2.49	36	174	141	110	4.8	5	1.7	2.94118	No	4471.93
43994	46	Male	Non-Hispanic White	'>= high school'	24.67	Current	No	Yes	Yes	4.62	40	180	271	86	5.7	3.1	4.4	0.704545	No	21963.4
43995	80	Female	Non-Hispanic White	'<high school'	30.54	Never	No	Yes	Yes	1.83	56	161	118	81	7.8	4	3.3	1.21212	Yes	8238.38
44010	72	Female	Mexican American	'<high school'	33.93	Never	No	No	Yes	1.42	56	165	104	88	7.7	3.2	2.8	1.14286	Yes	1846.58
44012	48	Female	Non-Hispanic White	'>= high school'	35.13	Former	No	Yes	No	1.41	58	209	221	107	5.4	2.4	2.9	0.827586	No	4927.55
44016	44	Male	Non-Hispanic White	'>= high school'	29.8	Current	No	Yes	No	0.52	31	239	301	148	5.1	4.6	2.8	1.64286	No	5750.61
44017	42	Male	Non-Hispanic White	'>= high school'	25.61	Never	No	No	No	2.91	60	194	84	117	5.3	2.9	1.5	1.93333	No	24153.3
44021	71	Female	Non-Hispanic White	'>= high school'	24.76	Former	Yes	No	Yes	3.65	64	187	114	100	5.7	2.9	1	2.9	No	6367.02
44032	47	Female	Non-Hispanic Black	'>= high school'	38.43	Former	Yes	Yes	Yes	3.58	49	242	102	173	5.6	3.7	2.2	1.68182	No	4929.41
44034	49	Female	Non-Hispanic White	'>= high school'	19.64	Former	Yes	Yes	No	5	97	212	58	103	5.2	1.8	1.3	1.38462	No	13692.3
44035	28	Male	Non-Hispanic Black	'>= high school'	21.4	Never	Yes	Yes	No	1.63	54	158	31	98	5.8	1.7	1.7	1	No	4887.71
44039	57	Female	Other Hispanic	'<high school'	52.59	Never	No	Yes	No	0.87	61	152	59	79	5.8	3.1	2.1	1.47619	Yes	2100.06
44051	32	Male	Non-Hispanic White	'<high school'	23.98	Never	Yes	Yes	No	4.14	46	180	60	122	5	3.8	1.4	2.71429	No	13524.8
44052	41	Female	Mexican American	'>= high school'	35.88	Never	No	No	No	2.54	61	181	74	105	4.6	4.6	1.9	2.42105	No	3178.31
44057	22	Female	Non-Hispanic White	'>= high school'	21.59	Current	Yes	Yes	No	4.33	74	179	94	86	5.1	3.1	1.9	1.63158	No	14836.5
44060	69	Female	Non-Hispanic White	'>= high school'	25.3	Never	Yes	Yes	Yes	4.13	60	202	161	110	5.8	5.6	2	2.8	No	14512.6
44071	43	Female	Non-Hispanic White	'>= high school'	33.87	Never	Yes	No	Yes	3.13	42	127	169	51	5.2	4.7	1.9	2.47368	No	19600.2
44073	34	Male	Non-Hispanic White	'>= high school'	28.77	Current	Yes	No	Yes	4.33	37	168	157	100	6	7.3	1.3	5.61538	No	17944.1
44074	22	Male	Non-Hispanic White	'<high school'	31.66	Never	No	Yes	No	0.71	48	178	113	107	5.2	3	1.7	1.76471	No	10475.5
44085	79	Male	Non-Hispanic White	'>= high school'	19.73	Former	Yes	Yes	Yes	2.19	62	124	54	51	5.7	4.4	2	2.2	No	5901.2
44090	66	Female	Non-Hispanic White	'<high school'	35.09	Former	No	Yes	Yes	0.9	80	214	108	112	5.6	6.9	2.4	2.875	No	13262.3
44092	47	Male	Non-Hispanic White	'<high school'	24.41	Current	No	No	Yes	1.21	43	178	104	114	5.8	7.1	2.6	2.73077	No	5750.61
44093	36	Female	Non-Hispanic White	'>= high school'	39	Current	No	Yes	Yes	1.82	36	190	234	107	5.8	5.1	2.3	2.21739	No	7209.82
44095	24	Female	Non-Hispanic Black	'>= high school'	31.5	Never	No	No	No	1.63	88	185	36	90	5.7	3.4	2.1	1.61905	No	5276.69
44096	64	Male	Other Hispanic	'<high school'	24.96	Current	No	Yes	No	1.16	51	179	102	108	5.6	5.5	2.3	2.3913	No	1529.94
44098	34	Male	Non-Hispanic White	'>= high school'	21.06	Current	Yes	Yes	No	1.09	52	172	75	105	5.4	8.8	3	2.93333	No	4652.17
44109	42	Male	Non-Hispanic Black	'<high school'	27.78	Current	No	No	No	0.35	49	159	54	99	5.6	3	2.4	1.25	No	5092.04
44112	32	Female	Mexican American	'>= high school'	34.79	Former	Yes	Yes	Yes	1.79	51	216	128	139	5.4	3.6	1.9	1.89474	No	4163.85
44113	45	Male	Other Hispanic	'>= high school'	25.28	Current	No	Yes	No	4.44	58	209	84	134	4.9	3.6	2.3	1.56522	No	3073.93
44117	67	Female	Non-Hispanic Black	'<high school'	24.19	Never	No	No	No	1.46	46	176	106	109	6.1	3.4	2.8	1.21429	No	2104.11
44121	33	Male	Non-Hispanic White	'>= high school'	28.97	Current	No	Yes	No	0.7	29	184	298	95	5.2	3.9	3.3	1.18182	No	4048.44
44123	54	Male	Non-Hispanic White	'>= high school'	20.09	Current	No	No	No	0.72	66	160	64	81	6.6	6.1	1.6	3.8125	Yes	6845.05
44128	29	Female	Non-Hispanic Black	'<high school'	21.68	Never	No	No	No	2.73	54	166	54	101	5.5	1.9	1.7	1.11765	No	5276.69
44129	51	Female	Other Hispanic	'>= high school'	26.19	Never	No	Yes	No	1.66	43	218	146	146	13.2	4	1.8	2.22222	Yes	1770.36
44141	77	Female	Mexican American	'<high school'	25.1	Never	No	No	Yes	1.33	36	135	179	63	5.9	5.5	2.7	2.03704	No	1528.84
44148	32	Female	Mexican American	'>= high school'	37.21	Never	No	Yes	No	3.21	40	192	105	131	5.5	4.2	1.7	2.47059	No	4069.35
44149	80	Female	Non-Hispanic White	'>= high school'	24.6	Former	No	Yes	Yes	5	80	195	100	95	5.9	3.3	1.3	2.53846	No	6085.77
44154	35	Male	Non-Hispanic White	'>= high school'	32.77	Former	No	Yes	No	4.84	54	230	114	153	5.3	5.8	3	1.93333	No	12111.1
44160	33	Female	Mexican American	'<high school'	35.86	Never	Yes	No	No	0.5	67	195	97	109	4.8	5.4	1.9	2.84211	No	4851.99
44162	72	Female	Non-Hispanic White	'>= high school'	25.45	Current	No	Yes	No	1.65	69	203	73	119	5.7	9.7	2.1	4.61905	No	8290.87
44163	45	Female	Non-Hispanic White	'<high school'	21.02	Current	No	Yes	No	1.25	98	189	133	64	5.4	3.6	1.4	2.57143	No	6449.11
44171	27	Female	Non-Hispanic White	'>= high school'	26.89	Never	No	No	No	1.94	37	142	59	93	5.4	4.3	1.5	2.86667	No	14222.2
44173	33	Male	Non-Hispanic White	'>= high school'	24.62	Never	No	Yes	No	5	50	179	90	111	5.1	3.9	2	1.95	No	16313.1
44177	26	Female	Non-Hispanic Black	'>= high school'	27.05	Never	No	No	No	2.64	69	121	35	45	5.1	3.7	2.1	1.7619	No	6443.91
44180	45	Male	Other Hispanic	'>= high school'	35.53	Never	Yes	Yes	No	2.35	41	189	248	98	5	4.5	1.7	2.64706	No	3230.03
44190	71	Female	Non-Hispanic Black	'<high school'	21.89	Never	No	Yes	Yes	2.92	74	181	92	89	6.7	1.9	2	0.95	No	2501.54
44197	23	Female	Non-Hispanic Black	'>= high school'	46.67	Never	No	Yes	No	0.47	59	184	47	116	5.5	2.7	2.6	1.03846	No	5259.38
44200	80	Male	Non-Hispanic White	'>= high school'	25.56	Never	No	No	Yes	5	55	205	70	136	5.8	3.7	1.3	2.84615	No	4471.24
44206	45	Male	Mexican American	'<high school'	27.38	Former	No	Yes	No	1.99	38	180	197	103	7.4	2	0.8	2.5	No	6085.98
44209	59	Male	Other Race	'>= high school'	31.11	Current	No	Yes	Yes	1.16	45	162	100	97	5.3	8.1	2.2	3.68182	No	5859.7
44210	71	Male	Non-Hispanic White	'>= high school'	28.9	Former	No	Yes	Yes	2.92	48	205	73	142	5.8	3.8	1.2	3.16667	No	1859.85
44213	50	Female	Non-Hispanic White	'>= high school'	22.59	Never	Yes	No	No	5	58	212	112	132	5	3.8	3.1	1.22581	No	15458.1
44221	27	Male	Non-Hispanic Black	'<high school'	23.41	Current	No	No	No	1.81	39	167	57	117	4.6	2.3	1.7	1.35294	No	5096.68
44223	57	Male	Mexican American	'<high school'	35.33	Former	No	Yes	Yes	0.8	37	199	157	131	7.2	3.9	1.8	2.16667	Yes	2010.67
44229	72	Female	Non-Hispanic White	'>= high school'	25.04	Never	Yes	Yes	No	2.41	71	187	84	99	6.3	2.3	2.8	0.821429	No	6194
44233	65	Male	Mexican American	'<high school'	27.46	Former	Yes	No	No	1.69	33	194	195	122	5	3.3	1.8	1.83333	No	1205.39
44237	29	Female	Non-Hispanic Black	'>= high school'	29.03	Never	No	Yes	Yes	3.49	74	190	54	105	5.2	4.4	1.8	2.44444	No	5919.34
44238	61	Male	Non-Hispanic White	'>= high school'	30.08	Former	Yes	Yes	No	2.98	51	174	126	98	5.3	3.5	2.7	1.2963	No	7920.08
44240	72	Male	Non-Hispanic White	'>= high school'	38.78	Former	Yes	Yes	No	1.86	46	190	184	107	5.8	5	1.1	4.54545	No	5901.2
44243	60	Male	Mexican American	'>= high school'	33.8	Former	Yes	Yes	No	5	44	178	136	107	5.4	2.7	1	2.7	No	1479.16
44245	40	Female	Non-Hispanic White	'>= high school'	23.25	Never	No	Yes	No	3.64	63	243	65	167	5.5	4.1	1.6	2.5625	No	19847.4
44247	37	Female	Non-Hispanic White	'>= high school'	26.07	Never	Yes	No	No	3.78	61	169	64	95	5.4	2.4	1.7	1.41176	No	15169.5
44249	57	Male	Other Hispanic	'<high school'	28.73	Former	Yes	Yes	No	1.96	35	114	100	59	7.6	5.2	1.8	2.88889	Yes	2173.37
44250	33	Female	Mexican American	'>= high school'	30.19	Never	No	No	No	3.13	51	245	84	177	6.1	9.4	2.4	3.91667	No	3396.42
44253	33	Male	Non-Hispanic Black	'<high school'	21.23	Current	No	Yes	No	2.42	69	265	87	179	5.5	3.1	2.3	1.34783	No	4644.53
44254	23	Male	Non-Hispanic White	'>= high school'	22.67	Current	Yes	Yes	No	4.08	51	115	67	51	5.2	2	2.7	0.740741	No	18038.9
44261	45	Male	Non-Hispanic White	'>= high school'	39.99	Never	No	Yes	No	1.45	39	165	142	98	6.3	3.6	1.7	2.11765	No	15319.6
44264	38	Male	Non-Hispanic Black	'>= high school'	29.81	Never	Yes	Yes	Yes	4.72	56	198	66	129	5.6	3.4	2.7	1.25926	No	3537.96
44267	37	Male	Mexican American	'<high school'	29.99	Never	No	Yes	No	1.09	48	153	46	96	5.3	3.1	1.9	1.63158	No	4493.03
44269	40	Female	Non-Hispanic White	'<high school'	23.4	Current	No	No	No	0.58	41	211	104	149	5.2	3.7	1.3	2.84615	No	5968.05
44291	39	Female	Non-Hispanic White	'>= high school'	23.02	Current	No	Yes	No	0.75	35	308	177	238	5.4	3.1	1.9	1.63158	Yes	7794.25
44296	73	Female	Non-Hispanic White	'>= high school'	33.43	Never	Yes	Yes	Yes	2.14	70	171	84	84	7.2	2.5	1.5	1.66667	Yes	10363.7
44303	32	Male	Other Hispanic	'<high school'	25.27	Never	No	Yes	No	2.07	44	173	100	109	4.6	3.3	2.4	1.375	No	4502.11
44305	53	Male	Non-Hispanic White	'>= high school'	26.36	Current	No	Yes	No	4.75	43	234	210	149	5.7	4.4	2.6	1.69231	No	17242.2
44307	57	Female	Other Hispanic	'>= high school'	29.96	Never	Yes	No	Yes	1.71	45	126	61	69	5.5	4.1	1.7	2.41176	No	2352.91
44310	20	Male	Non-Hispanic White	'>= high school'	23.21	Never	Yes	Yes	No	1.47	57	134	93	58	4.9	3	1.9	1.57895	No	7852.55
44316	66	Male	Other Hispanic	'>= high school'	34.06	Former	No	Yes	No	2.86	62	261	83	182	5.5	2	2.5	0.8	No	1214.94
44320	48	Male	Non-Hispanic White	'>= high school'	28.58	Never	No	Yes	No	1.62	53	206	105	132	5.5	4	0.7	5.71429	No	20387.8
44324	80	Female	Other Hispanic	'>= high school'	24.07	Never	No	Yes	Yes	2.45	74	167	68	79	5.5	6.5	2.6	2.5	No	1842.39
44333	78	Female	Non-Hispanic White	'>= high school'	18.87	Former	No	Yes	Yes	1.31	54	194	155	109	5.2	7.3	2.5	2.92	No	5402.61
44338	32	Female	Non-Hispanic Black	'>= high school'	24.26	Current	No	Yes	No	0.87	64	164	62	88	4.9	6.1	2	3.05	No	4929.61
44343	68	Male	Non-Hispanic White	'>= high school'	30.63	Current	No	No	No	1.18	54	202	160	116	5.6	4.8	1.4	3.42857	No	4605.34
44345	74	Female	Non-Hispanic White	'>= high school'	20.08	Never	Yes	No	Yes	3.65	73	232	86	142	5.4	3.1	1	3.1	No	8217.77
44358	25	Female	Mexican American	'>= high school'	22.12	Never	Yes	Yes	No	2.21	65	219	85	137	4.6	3.8	2.6	1.46154	No	5367.95
44369	56	Female	Non-Hispanic White	'>= high school'	33.49	Never	Yes	Yes	Yes	5	53	172	166	86	6.2	4.1	1.9	2.15789	Yes	18387.7
44380	54	Male	Other Hispanic	'<high school'	29.83	Former	No	Yes	No	0.73	33	223	383	113	5.4	4.8	2.1	2.28571	No	2286.54
44382	39	Female	Non-Hispanic Black	'>= high school'	40.11	Never	Yes	Yes	Yes	5	48	217	84	152	5.4	2.3	2	1.15	No	10338.9
44387	43	Female	Non-Hispanic White	'>= high school'	23.84	Never	No	Yes	No	2.54	69	169	61	88	5.4	4.4	1.9	2.31579	No	4739.85
44393	24	Male	Non-Hispanic White	'>= high school'	21.48	Never	No	Yes	No	5	50	179	79	113	5.3	3.3	2.6	1.26923	No	16998.5
44398	39	Male	Mexican American	'>= high school'	23.64	Never	Yes	Yes	No	1.45	61	169	81	92	5.1	5.6	1	5.6	No	4726.97
44400	60	Male	Non-Hispanic White	'>= high school'	24.1	Former	Yes	Yes	No	1.92	42	112	72	56	5.2	3	1.2	2.5	No	12610.8
44404	50	Male	Non-Hispanic White	'>= high school'	20.19	Current	No	Yes	No	2.88	63	162	95	80	5.5	3.9	1.8	2.16667	No	17930
44405	64	Female	Mexican American	'<high school'	32.04	Never	No	No	Yes	2.62	69	215	93	127	5.5	3.7	1.5	2.46667	No	1759.84
44408	27	Male	Mexican American	'>= high school'	19.42	Never	Yes	No	No	1.99	63	197	96	115	5	1.4	2	0.7	No	6401.06
44410	65	Female	Non-Hispanic Black	'<high school'	21.44	Current	No	Yes	Yes	2.56	51	191	190	102	7.7	2	3.6	0.555556	Yes	1928.64
44412	34	Female	Non-Hispanic White	'>= high school'	33.17	Never	Yes	Yes	No	3.5	35	182	161	115	5.8	5	3.3	1.51515	No	16630.4
44415	48	Female	Non-Hispanic White	'>= high school'	20.74	Never	Yes	Yes	No	5	72	217	39	137	5.2	4.3	1.4	3.07143	No	17600.6
44423	30	Male	Non-Hispanic White	'>= high school'	31.46	Former	Yes	No	No	4.29	46	156	61	98	5.5	2.8	2.5	1.12	No	16447.2
44424	62	Female	Non-Hispanic Black	'>= high school'	37.38	Never	No	No	Yes	2.69	99	231	87	115	6.1	2.2	2.1	1.04762	No	2418.63
44427	24	Male	Non-Hispanic White	'>= high school'	23.01	Former	Yes	Yes	No	0.98	63	192	89	111	5	2.6	1.8	1.44444	No	6301.4
44429	21	Male	Non-Hispanic Black	'>= high school'	22.33	Current	No	Yes	No	0.69	57	204	123	122	5.2	2.9	2.4	1.20833	No	3980.9
44433	66	Male	Non-Hispanic White	'>= high school'	29.39	Former	Yes	Yes	No	3.15	38	139	104	80	7.1	3.6	1.5	2.4	Yes	9470.68
44446	48	Male	Non-Hispanic Black	'>= high school'	28.63	Current	Yes	No	No	1.27	70	202	60	120	6	6.3	1.9	3.31579	No	4517.01
44452	27	Male	Mexican American	'>= high school'	23.9	Never	Yes	Yes	No	0.73	39	156	150	87	5.2	4.9	2.2	2.22727	No	6345.43
44456	43	Male	Non-Hispanic White	'>= high school'	29.65	Never	No	Yes	Yes	4.83	34	179	253	94	5.4	3.7	1.2	3.08333	No	23862.7
44458	33	Female	Mexican American	'>= high school'	24.1	Never	No	Yes	No	1.48	59	188	139	101	5.2	3.2	2.2	1.45455	No	4069.35
44462	75	Male	Non-Hispanic White	'>= high school'	33.2	Current	No	Yes	No	4.64	47	163	145	87	6.3	4	2.4	1.66667	No	3792.82
44465	63	Female	Other Hispanic	'>= high school'	38.45	Former	Yes	No	Yes	2.31	42	182	161	108	5.5	3.7	2	1.85	No	1768.11
44474	73	Female	Other Hispanic	'>= high school'	26.46	Never	No	Yes	Yes	0.88	56	205	161	117	6.8	3.8	1.4	2.71429	Yes	2409.81
44481	51	Female	Other Hispanic	'<high school'	25.61	Never	No	Yes	No	1.96	60	259	233	152	5.3	3	1.9	1.57895	No	2133.43
44501	27	Male	Non-Hispanic Black	'<high school'	21.71	Never	No	Yes	No	0.29	60	161	98	81	6	3.9	1.8	2.16667	No	4912.04
44514	58	Female	Non-Hispanic White	'>= high school'	24.44	Never	Yes	Yes	No	5	69	232	81	147	5.7	2.8	2.5	1.12	No	16274.9
44517	61	Male	Non-Hispanic White	'>= high school'	32.31	Never	No	Yes	Yes	4.84	48	175	63	114	9.4	2.9	1.8	1.61111	Yes	10233.9
44528	61	Male	Mexican American	'<high school'	34.93	Never	No	Yes	No	0.88	37	274	329	171	10.2	4.2	3.9	1.07692	No	1351.08
44550	66	Female	Other Hispanic	'>= high school'	29.71	Never	Yes	No	No	1.14	80	214	96	115	6	4.3	2.3	1.86957	No	1673.44
44554	26	Male	Other Race	'>= high school'	26.51	Never	Yes	Yes	No	1.44	49	195	74	131	4.6	2.1	1.1	1.90909	No	14003.8
44559	45	Female	Other Hispanic	'<high school'	30.56	Never	No	Yes	No	1.21	53	187	134	107	5.5	3.9	2.3	1.69565	No	3430.74
44565	23	Female	Other Race	'>= high school'	16.3	Never	No	No	No	0.97	68	190	99	102	5.1	5	1.5	3.33333	No	9577.38
44568	35	Female	Non-Hispanic White	'>= high school'	39.74	Never	Yes	No	No	0.77	33	182	136	122	5.6	6.4	1.8	3.55556	No	7303.17
44569	66	Male	Non-Hispanic White	'>= high school'	26.49	Never	Yes	Yes	Yes	1.49	41	167	240	78	4.9	4.3	1.6	2.6875	No	3486.53
44574	80	Male	Non-Hispanic White	'>= high school'	21.22	Former	No	No	Yes	2.57	56	221	115	142	6	10	2	5	No	6162.18
44576	45	Female	Mexican American	'<high school'	31.66	Never	No	Yes	No	2.27	62	263	170	167	4.9	4.9	1.7	2.88235	No	4713.73
44578	53	Male	Non-Hispanic White	'>= high school'	26.13	Current	No	Yes	Yes	3.39	85	197	64	99	6.8	7.3	1.6	4.5625	Yes	5758.54
44579	59	Male	Non-Hispanic Black	'>= high school'	26.09	Never	No	Yes	Yes	0.57	73	257	81	168	6.6	4.8	2.9	1.65517	No	5163.96
44582	80	Female	Non-Hispanic White	'>= high school'	22.53	Never	No	No	No	1.24	50	141	96	72	6	4.5	3	1.5	Yes	5187.02
44586	30	Female	Mexican American	'<high school'	28.19	Never	No	Yes	Yes	0.73	51	189	105	117	4.9	3.3	2.5	1.32	No	3474.86
44587	75	Female	Non-Hispanic Black	'<high school'	25.65	Former	No	Yes	Yes	2.02	41	129	62	76	6.4	2.7	2.2	1.22727	No	2662.58
44588	53	Male	Non-Hispanic White	'>= high school'	38.25	Former	Yes	Yes	Yes	4.97	42	249	251	157	5.4	5.2	1.7	3.05882	No	15583.7
44600	62	Male	Non-Hispanic Black	'>= high school'	22.75	Former	No	Yes	Yes	1.23	86	305	130	193	4.8	1.1	1.3	0.846154	No	1528.23
44603	52	Female	Non-Hispanic Black	'<high school'	30.93	Current	No	Yes	Yes	0.46	31	169	182	102	8.3	3.2	1.9	1.68421	Yes	5473.74
44604	41	Female	Non-Hispanic Black	'>= high school'	21.3	Never	Yes	No	No	5	79	193	132	88	5.5	2.6	2.3	1.13043	No	6191.97
44605	30	Male	Non-Hispanic Black	'>= high school'	34.5	Never	Yes	Yes	No	2.74	40	179	32	133	5.9	3.7	2.8	1.32143	No	5039.06
44608	20	Female	Mexican American	'>= high school'	18.64	Never	Yes	Yes	No	3.4	42	147	148	75	5.1	1.9	2.2	0.863636	No	5839.2
44614	62	Female	Non-Hispanic Black	'<high school'	26.01	Current	No	No	No	0.88	114	255	51	131	5.8	1.8	1.8	1	No	2015.94
44617	53	Female	Non-Hispanic Black	'>= high school'	33.6	Former	Yes	Yes	Yes	5	59	188	130	103	5.7	2.2	3.4	0.647059	No	7413.22
44623	25	Female	Mexican American	'>= high school'	31.35	Former	No	Yes	No	1.46	43	203	269	106	5	3.7	2.1	1.7619	No	5367.95
44624	52	Male	Non-Hispanic White	'<high school'	20.37	Current	No	No	Yes	0.93	43	253	165	177	5.2	5.8	4.1	1.41463	No	5543.3
44633	60	Male	Non-Hispanic White	'>= high school'	27.49	Never	No	No	No	5	54	126	95	53	9.3	3.5	1	3.5	Yes	10190.8
44634	74	Male	Non-Hispanic Black	'<high school'	23.02	Current	No	Yes	Yes	1.02	31	134	150	73	4.9	11	1.7	6.47059	No	2060.69
44636	48	Male	Non-Hispanic Black	'>= high school'	21.81	Never	Yes	Yes	No	3.11	43	171	108	106	5.9	2	2	1	No	4592.62
44637	63	Male	Non-Hispanic Black	'<high school'	22.99	Never	Yes	No	No	1.16	55	278	150	193	5.9	3.4	1.9	1.78947	No	1327.1
44638	27	Male	Non-Hispanic Black	'<high school'	30.11	Never	Yes	Yes	No	1.14	40	235	187	158	5.8	4.4	1.5	2.93333	No	4683.47
44639	80	Male	Mexican American	'<high school'	27.9	Never	No	No	No	2.63	71	238	124	142	6.7	4.6	3.6	1.27778	Yes	1680.88
44642	21	Female	Non-Hispanic Black	'>= high school'	20.84	Never	No	No	No	2.25	60	149	37	82	5.3	2.3	3.1	0.741935	No	5691.23
44648	80	Male	Non-Hispanic White	'<high school'	29.6	Former	No	Yes	Yes	1.68	47	156	124	84	5.4	4.9	1.1	4.45455	No	5350.13
44661	60	Female	Non-Hispanic White	'>= high school'	34.2	Never	No	No	No	0.33	73	251	274	123	5.1	3	1.7	1.76471	No	6480.82
44664	23	Male	Other Race	'>= high school'	19.21	Never	Yes	Yes	No	2.73	70	147	99	57	5.4	3.2	3.4	0.941176	No	4931.08
44673	64	Female	Non-Hispanic White	'>= high school'	31.44	Never	No	No	Yes	2.41	47	187	86	123	5.3	3.9	2	1.95	No	12401.8
44677	24	Male	Other Hispanic	'>= high school'	28.47	Former	No	Yes	No	0.34	50	179	87	112	5.2	5.2	2.5	2.08	No	5249.77
44679	80	Female	Non-Hispanic White	'>= high school'	25.84	Never	No	No	Yes	1.92	38	192	130	128	5.8	6.8	33	0.206061	No	10066.5
44684	61	Male	Non-Hispanic Black	'<high school'	42.45	Current	No	Yes	Yes	1.57	41	270	114	206	6.2	4.9	3.5	1.4	No	1416.15
44688	80	Male	Other Hispanic	'>= high school'	18.41	Never	No	Yes	No	0.59	43	150	85	90	5.7	6.1	1.4	4.35714	No	1824.26
44691	60	Male	Non-Hispanic Black	'>= high school'	27.28	Current	No	Yes	No	2.17	37	197	155	129	5.5	6.6	3.3	2	No	1218.91
44694	37	Male	Mexican American	'<high school'	27.08	Former	Yes	Yes	No	1.01	34	225	190	153	5.4	2.6	2.3	1.13043	No	6034.53
44695	41	Female	Non-Hispanic Black	'>= high school'	41.76	Never	Yes	No	No	4.84	72	219	84	130	5.4	6.1	2.3	2.65217	No	5356.37
44698	74	Male	Non-Hispanic White	'<high school'	24.34	Never	Yes	No	No	1.51	38	171	150	103	5.3	2.8	1.9	1.47368	No	5769.98
44701	44	Male	Non-Hispanic White	'>= high school'	23.94	Current	No	Yes	No	0.57	46	170	62	112	5.7	4.3	1.6	2.6875	No	5886.34
44703	80	Male	Non-Hispanic White	'>= high school'	29.57	Former	No	Yes	No	1.83	40	190	130	124	6.1	4.4	1.1	4	No	5384.58
44710	29	Male	Mexican American	'<high school'	28.49	Former	Yes	Yes	No	3.87	42	170	118	104	4.8	3.6	2	1.8	No	10226.7
44726	34	Male	Mexican American	'>= high school'	30.56	Never	No	Yes	Yes	1.79	39	206	210	125	5.2	2.9	1.6	1.8125	No	9318.61
44758	59	Female	Other Hispanic	'<high school'	29.5	Never	No	Yes	Yes	4.25	77	180	80	87	8.2	2.9	2.1	1.38095	Yes	2100.06
44769	27	Male	Mexican American	'<high school'	30.72	Never	Yes	Yes	No	0.77	26	177	393	72	5.1	3.2	2.9	1.10345	No	5432.29
44774	68	Female	Non-Hispanic White	'>= high school'	26.44	Never	Yes	No	No	1.18	79	218	71	125	5.9	2	1.2	1.66667	No	4763.3
44778	53	Female	Non-Hispanic White	'>= high school'	29.25	Never	No	No	No	0.73	79	189	67	97	5	4.2	2	2.1	No	5367.82
44782	53	Male	Other Hispanic	'>= high school'	23.65	Former	No	Yes	No	5	45	202	143	128	5.5	5.8	2.5	2.32	No	2961.77
44785	46	Male	Non-Hispanic Black	'>= high school'	32.87	Never	No	Yes	No	5	46	223	173	142	5.2	4.5	2.4	1.875	No	5347.27
44786	28	Male	Other Hispanic	'>= high school'	36.22	Never	Yes	Yes	No	2.1	37	186	114	126	4.6	3.6	1.9	1.89474	No	8306.17
44788	80	Male	Non-Hispanic White	'>= high school'	26.08	Never	Yes	Yes	No	2.5	51	138	40	79	5.3	4.1	1.3	3.15385	No	5069.19
44789	36	Female	Non-Hispanic White	'>= high school'	27.93	Never	No	Yes	No	3.11	49	134	44	76	4.5	3.8	1.1	3.45455	No	16331.9
44790	50	Female	Non-Hispanic White	'>= high school'	23.95	Current	Yes	Yes	No	5	55	220	74	150	5.2	5.5	1.8	3.05556	No	22050.7
44792	53	Female	Non-Hispanic White	'>= high school'	18.43	Current	No	Yes	No	1.03	50	201	77	136	5.6	5.7	1.5	3.8	No	6118.49
44793	51	Female	Other Race	'>= high school'	28.55	Never	Yes	Yes	No	5	54	189	155	104	5.6	4.7	1.3	3.61538	No	17959.1
44802	31	Female	Non-Hispanic White	'>= high school'	22.73	Never	No	Yes	No	1.07	55	170	75	100	4.9	2.3	1.9	1.21053	No	5189.17
44804	80	Female	Non-Hispanic White	'>= high school'	21.88	Never	No	Yes	Yes	2.31	34	101	139	39	5.9	9.6	1	9.6	No	7498.63
44811	67	Female	Non-Hispanic White	'<high school'	37.92	Never	No	Yes	Yes	2.16	44	215	204	130	5.7	3.8	1.6	2.375	Yes	13227.7
44815	21	Female	Non-Hispanic White	'>= high school'	22.6	Never	Yes	Yes	No	0.71	81	232	117	128	4.9	3	2.2	1.36364	No	12439.6
44821	67	Male	Non-Hispanic White	'>= high school'	20.73	Current	Yes	No	No	1.46	45	247	208	160	5.9	5.2	2.3	2.26087	No	3419.43
44824	26	Female	Other Hispanic	'<high school'	37.97	Current	No	Yes	No	0.66	38	142	91	86	5.4	2.2	2.2	1	No	4303.34
44825	50	Female	Non-Hispanic White	'>= high school'	20.07	Current	No	No	No	2.95	47	178	75	116	5.5	5.2	2.2	2.36364	No	22406.8
44831	48	Male	Non-Hispanic White	'>= high school'	23.26	Never	No	No	No	2.54	48	165	62	105	4.6	2.2	1	2.2	No	5057.86
44836	20	Male	Non-Hispanic White	'<high school'	26.79	Never	No	Yes	No	3.77	37	210	129	147	5.2	2.7	2.3	1.17391	No	19342.3
44838	71	Female	Non-Hispanic White	'>= high school'	22.97	Current	Yes	Yes	Yes	1.17	43	253	151	180	5.7	2.9	2.6	1.11538	No	3875.3
44839	75	Female	Other Race	'<high school'	30.42	Never	No	No	Yes	1.11	43	113	102	50	9.8	4.2	1.2	3.5	Yes	3383.61
44843	24	Female	Other Race	'>= high school'	32.3	Current	No	Yes	No	3.29	54	238	136	157	5.2	3.9	2.5	1.56	No	22945.7
44850	72	Male	Non-Hispanic White	'<high school'	27.24	Never	Yes	No	Yes	1.08	46	208	123	137	5.4	4	1.6	2.5	No	1831.3
44854	80	Female	Mexican American	'<high school'	21.17	Never	No	No	No	1.18	61	233	120	148	5.7	2.9	1.8	1.61111	No	2549.9
44862	70	Male	Non-Hispanic White	'>= high school'	32.4	Former	No	Yes	Yes	5	31	139	107	87	5.4	2.9	0.9	3.22222	No	6190.11
44866	59	Male	Non-Hispanic White	'>= high school'	22	Current	No	Yes	No	0.7	29	198	168	135	6.5	5.7	3.4	1.67647	No	4317.03
44869	45	Female	Non-Hispanic White	'>= high school'	29.53	Current	No	No	Yes	0.25	53	269	192	178	5.5	5.3	1.9	2.78947	No	15453.6
44876	55	Female	Mexican American	'<high school'	25.35	Current	No	No	Yes	0.8	37	281	194	205	6.3	5.6	2.6	2.15385	No	2083.05
44888	22	Male	Other Race	'>= high school'	31.49	Current	No	Yes	No	1.98	43	194	162	119	5.2	4.3	1.9	2.26316	No	8013.6
44891	50	Female	Non-Hispanic White	'>= high school'	35.62	Former	Yes	Yes	No	5	58	160	81	86	5.2	3	2.3	1.30435	No	6512.45
44893	44	Female	Non-Hispanic White	'>= high school'	33.11	Former	Yes	Yes	Yes	0.27	47	196	299	89	5.2	4.5	1.7	2.64706	No	6346.61
44901	22	Female	Non-Hispanic White	'>= high school'	19.3	Never	No	Yes	No	1.96	98	154	36	49	5.5	2.5	1.2	2.08333	No	12439.6
44909	22	Female	Non-Hispanic White	'>= high school'	33.28	Never	Yes	No	No	1.16	52	164	74	97	5.2	4.8	2.4	2	No	8766.64
44915	69	Male	Non-Hispanic Black	'>= high school'	29.28	Former	No	Yes	Yes	0.83	49	135	65	73	5.8	2.5	2.6	0.961538	No	1115.22
44930	36	Male	Mexican American	'>= high school'	36.12	Never	No	Yes	No	0.46	29	144	152	85	5	2.5	1.6	1.5625	No	6841.84
44931	28	Male	Mexican American	'>= high school'	31.7	Never	No	Yes	No	1.74	36	226	180	154	5.5	4	1.7	2.35294	No	4214.37
44940	40	Male	Other Hispanic	'>= high school'	29.02	Former	Yes	No	No	2.94	47	213	115	143	5.4	3.7	2.1	1.7619	No	3769.11
44959	62	Male	Non-Hispanic White	'<high school'	18.97	Current	No	Yes	No	0.8	69	177	72	94	5	4.8	3.2	1.5	No	4295.72
44960	26	Female	Non-Hispanic Black	'>= high school'	47.77	Never	No	Yes	No	1.92	33	189	217	113	6	6.7	3.4	1.97059	No	5744.31
44965	22	Female	Non-Hispanic White	'>= high school'	21.14	Never	No	Yes	No	0.38	63	141	62	66	5	2.6	2.2	1.18182	No	14836.5
44970	56	Female	Non-Hispanic White	'>= high school'	48.94	Never	No	No	Yes	2.14	39	176	124	112	6.2	2.7	1.7	1.58824	Yes	21114.4
44971	74	Female	Non-Hispanic Black	'<high school'	28.67	Never	Yes	No	Yes	0.95	70	222	63	139	5.8	1.6	1.8	0.888889	No	2428.12
44972	44	Male	Non-Hispanic Black	'>= high school'	34.38	Never	Yes	Yes	Yes	2.98	50	296	189	208	5.9	3.1	1.5	2.06667	No	4793.72
44973	47	Female	Mexican American	'<high school'	28.35	Never	No	Yes	No	0.15	63	218	67	142	5.4	2.9	1.8	1.61111	No	3199.5
44988	79	Male	Non-Hispanic White	'>= high school'	27.35	Former	No	Yes	Yes	1.83	66	260	281	138	5.1	4.5	2.1	2.14286	No	5224.01
44990	27	Male	Non-Hispanic White	'>= high school'	24.19	Current	Yes	Yes	No	3.65	37	141	122	80	5.6	6	2.3	2.6087	No	15933.8
44996	41	Female	Other Hispanic	'>= high school'	31.28	Former	Yes	Yes	No	1.45	80	232	168	118	6.1	4	1.9	2.10526	No	5407.99
45006	49	Male	Non-Hispanic Black	'>= high school'	35.51	Never	Yes	No	Yes	2.88	32	158	190	88	5.6	2.1	2.2	0.954545	Yes	4399.43
45009	60	Female	Non-Hispanic White	'<high school'	30.39	Never	No	No	Yes	0.9	29	192	282	107	7.5	4.6	1.2	3.83333	Yes	5579.79
45010	31	Male	Non-Hispanic White	'>= high school'	30.78	Never	Yes	No	No	3.43	34	141	62	95	4.6	2.8	1.4	2	No	14533
45012	44	Female	Non-Hispanic White	'>= high school'	30.05	Former	Yes	Yes	Yes	0.81	51	161	72	96	4.7	3.1	1.3	2.38462	No	12301.2
45023	52	Female	Non-Hispanic White	'>= high school'	35.89	Never	No	Yes	No	5	55	240	130	159	5.9	2.3	1.5	1.53333	No	21462.4
45028	61	Male	Non-Hispanic White	'>= high school'	34.08	Never	Yes	No	Yes	5	32	112	134	53	6.8	4.8	1.7	2.82353	Yes	7803.47
45031	50	Female	Mexican American	'>= high school'	30.41	Never	No	No	No	3.82	78	248	149	140	5.8	3.5	3.1	1.12903	No	3745.99
45033	36	Male	Non-Hispanic White	'>= high school'	29.07	Former	No	Yes	No	3.41	50	212	86	145	5.3	6.2	1.3	4.76923	No	14971.8
45034	47	Female	Non-Hispanic White	'<high school'	27.73	Never	No	Yes	No	5	61	249	238	140	5.6	3.8	1.8	2.11111	No	18461
45035	45	Female	Non-Hispanic Black	'>= high school'	29.62	Never	No	No	Yes	2.14	52	171	58	107	6.1	2.9	1.2	2.41667	Yes	5519.72
45036	42	Female	Non-Hispanic White	'>= high school'	23.02	Former	No	Yes	No	4.55	51	155	67	91	5.3	3.8	2.3	1.65217	No	13689.5
45044	42	Female	Non-Hispanic White	'<high school'	31.4	Current	Yes	Yes	No	2.33	54	183	90	111	5.3	7.3	1.8	4.05556	No	19531.9
45045	45	Female	Other Hispanic	'>= high school'	32.59	Never	No	No	No	3.24	64	201	82	121	5.2	6.3	3	2.1	No	4713.73
45051	57	Male	Non-Hispanic Black	'>= high school'	33.21	Never	Yes	Yes	Yes	0.68	71	191	81	104	5.9	3.4	2.8	1.21429	No	4159.47
45052	40	Female	Non-Hispanic White	'>= high school'	26.38	Never	No	Yes	No	1.93	68	213	76	130	5.5	3.1	1.5	2.06667	No	26735.6
45053	25	Male	Non-Hispanic White	'>= high school'	43.01	Never	Yes	Yes	No	1.63	27	196	234	122	4.9	5.8	2.4	2.41667	No	20801.9
45054	24	Male	Mexican American	'>= high school'	27.08	Current	No	Yes	No	1.46	56	216	84	143	5.2	3.5	2.4	1.45833	No	7510.29
45056	60	Female	Non-Hispanic White	'<high school'	42.67	Former	No	No	No	1.44	85	239	106	133	6.2	6.5	2.4	2.70833	No	12042.8
45057	79	Male	Mexican American	'>= high school'	28.17	Former	Yes	Yes	Yes	5	51	120	110	47	6.4	6.2	2.1	2.95238	Yes	1501.45
45059	77	Male	Other Hispanic	'<high school'	19.3	Former	No	Yes	No	1.02	82	277	105	174	5.5	1.5	2.8	0.535714	No	1504.62
45060	66	Male	Non-Hispanic White	'>= high school'	26.3	Never	No	No	Yes	2.41	42	166	185	87	6.5	6.2	2.2	2.81818	No	10697.7
45061	43	Male	Non-Hispanic White	'>= high school'	23.87	Current	No	Yes	No	1.1	55	158	49	93	5.5	5.4	2.7	2	No	6320.44
45063	29	Male	Mexican American	'>= high school'	32.46	Never	No	Yes	No	1.01	59	233	77	159	5.4	4.1	2.9	1.41379	No	4939.68
45070	23	Male	Non-Hispanic Black	'<high school'	32.59	Never	Yes	Yes	No	3.39	55	231	62	164	5.3	1.8	1.9	0.947368	No	4959.82
45074	23	Female	Non-Hispanic White	'>= high school'	23.23	Former	Yes	Yes	No	4.08	59	166	102	87	5.3	4.8	2.1	2.28571	No	17561
45078	78	Male	Non-Hispanic White	'>= high school'	24.38	Former	No	Yes	No	2.12	73	336	174	228	5.9	5.2	2	2.6	No	7239.42
45087	63	Female	Other Race	'>= high school'	34.83	Never	No	Yes	No	1.18	77	246	122	145	5.6	3.1	1.8	1.72222	No	4463.89
45089	79	Male	Non-Hispanic White	'<high school'	29.34	Current	No	Yes	No	1.47	36	185	213	106	5	3.9	1.9	2.05263	No	1834.41
45092	27	Male	Mexican American	'<high school'	38.33	Never	No	Yes	No	0.81	30	190	180	124	5.6	6.8	2.4	2.83333	No	5380.14
45099	70	Female	Non-Hispanic Black	'>= high school'	35.52	Never	No	No	Yes	1.76	51	275	198	184	6	1.4	2.6	0.538462	No	2565.29
45100	31	Female	Other Hispanic	'>= high school'	19.44	Never	Yes	No	No	1.09	70	189	97	100	4.7	4.9	2.2	2.22727	No	4358.02
45104	35	Male	Mexican American	'>= high school'	20.25	Never	No	Yes	No	5	73	174	24	96	5.4	2.2	1	2.2	No	4725.99
45110	52	Male	Mexican American	'>= high school'	28.31	Former	No	Yes	No	3.4	42	252	139	182	5.9	4.1	2.7	1.51852	No	3766.48
45113	78	Female	Non-Hispanic White	'>= high school'	31.52	Never	Yes	Yes	No	2.29	63	200	130	111	5.7	1.9	2.3	0.826087	No	7133.74
45116	43	Female	Mexican American	'>= high school'	23.05	Never	Yes	Yes	No	3.63	60	191	120	107	5	5.6	2.2	2.54545	No	2915.25
45123	80	Male	Non-Hispanic White	'>= high school'	23.78	Former	Yes	Yes	Yes	2.63	65	207	92	124	5.9	3.4	2.2	1.54545	No	4510.01
45125	26	Female	Mexican American	'>= high school'	25.23	Never	Yes	No	Yes	0.31	41	201	198	120	4.9	7.6	2.5	3.04	No	4864.52
45129	21	Male	Non-Hispanic Black	'>= high school'	21.29	Never	No	No	No	3.09	45	143	55	87	5.4	2.2	3.1	0.709677	No	5053.73
45137	51	Female	Non-Hispanic Black	'<high school'	33.72	Never	Yes	Yes	Yes	3.39	59	306	177	212	14.6	3.4	1.5	2.26667	No	4300.56
45142	61	Female	Non-Hispanic White	'<high school'	20.7	Current	Yes	Yes	Yes	0.81	95	236	120	117	6	12.5	6.2	2.01613	No	5990.38
45144	46	Female	Other Hispanic	'>= high school'	40.44	Never	No	Yes	Yes	0.73	51	162	209	69	4.8	4.9	2.3	2.13043	No	3430.74
45152	64	Female	Other Hispanic	'<high school'	27.15	Never	Yes	Yes	Yes	1.69	46	237	227	146	6.9	5.6	2.8	2	No	1116.44
45153	63	Female	Non-Hispanic White	'>= high school'	36.13	Current	Yes	Yes	No	2.45	57	244	147	158	5.9	3.9	2.1	1.85714	No	11437.9
45156	21	Male	Non-Hispanic Black	'>= high school'	22.95	Current	No	Yes	No	3.3	57	174	78	101	4.5	2.6	2.1	1.2381	No	6429.38
45159	21	Female	Mexican American	'>= high school'	30.55	Never	Yes	Yes	No	2.68	65	139	24	69	5.1	5.2	2.6	2	No	5286.62
45162	26	Male	Mexican American	'>= high school'	17.88	Never	No	Yes	No	2.49	60	171	95	92	4.8	4.3	2.1	2.04762	No	6099.9
45163	25	Female	Mexican American	'<high school'	37.11	Never	No	No	No	0.81	53	159	72	92	5.5	2.3	2	1.15	No	3944.25
45171	61	Male	Non-Hispanic White	'>= high school'	25.06	Never	Yes	No	No	5	42	199	162	125	5.3	4.5	2	2.25	No	10866.1
45174	74	Female	Non-Hispanic White	'>= high school'	18.81	Former	Yes	Yes	No	1.75	54	241	172	153	5.7	2.7	1.3	2.07692	No	4156.7
45176	65	Male	Non-Hispanic White	'<high school'	24.49	Current	No	Yes	Yes	0.74	35	121	132	60	7.1	7.9	2.2	3.59091	Yes	4465.13
45190	60	Female	Non-Hispanic Black	'>= high school'	36.98	Former	Yes	No	Yes	3.85	44	237	220	149	6.8	3.1	4.3	0.72093	No	2435.63
45194	40	Male	Non-Hispanic White	'>= high school'	26.01	Current	No	Yes	No	0.58	35	140	157	74	4.4	2	1.1	1.81818	No	4500.22
45196	27	Male	Mexican American	'<high school'	24.8	Current	Yes	Yes	No	1.45	39	149	154	79	5.3	3.5	1.5	2.33333	No	5034.04
45211	80	Male	Non-Hispanic White	'>= high school'	32.81	Former	No	Yes	Yes	1.81	42	191	142	121	5.8	5.4	2.4	2.25	No	3455.44
45216	41	Male	Non-Hispanic White	'<high school'	31.05	Former	No	Yes	No	0.74	34	191	185	120	9.4	8.6	1.9	4.52632	Yes	6439.16
45217	34	Female	Non-Hispanic White	'>= high school'	26.33	Never	Yes	No	No	0.5	79	169	71	76	5.1	1.6	2.2	0.727273	No	7919.19
45219	57	Male	Mexican American	'>= high school'	31.08	Current	Yes	Yes	Yes	4.31	40	162	139	94	5.5	5.3	2.2	2.40909	No	3351.91
45222	39	Male	Non-Hispanic White	'>= high school'	28.4	Never	No	Yes	No	2.9	46	192	80	130	5.4	2.8	2	1.4	No	13197.6
45223	61	Female	Non-Hispanic Black	'<high school'	35.79	Never	No	No	Yes	1.05	58	188	111	108	7.6	5	1.5	3.33333	Yes	2609.98
45225	59	Male	Non-Hispanic White	'>= high school'	25.44	Never	Yes	Yes	No	0.88	47	158	73	96	5.6	1.7	1.3	1.30769	No	15400.4
45231	32	Female	Non-Hispanic White	'>= high school'	24.82	Current	Yes	Yes	No	0.77	42	133	77	76	5.2	4.5	3.1	1.45161	No	8459.23
45233	51	Female	Non-Hispanic White	'>= high school'	36.6	Former	No	Yes	No	1.36	51	200	105	128	6.2	3.1	2	1.55	No	4347.41
45234	51	Female	Non-Hispanic Black	'>= high school'	34.93	Never	Yes	No	No	1.63	52	223	102	151	6	2.1	2.6	0.807692	No	4234.76
45235	32	Male	Non-Hispanic Black	'>= high school'	27.29	Never	Yes	No	No	2.39	51	152	35	94	5.7	1.6	1.9	0.842105	No	4087.24
45255	67	Male	Non-Hispanic White	'<high school'	33.59	Never	No	No	No	2.86	41	174	62	121	6.1	4	1.9	2.10526	No	10561.5
45267	69	Male	Non-Hispanic White	'>= high school'	28.93	Never	No	Yes	No	5	48	222	112	152	5.9	3.9	0.9	4.33333	No	13191.4
45268	42	Female	Mexican American	'<high school'	35.05	Former	No	No	No	0.7	61	189	101	108	7.9	5.6	3.3	1.69697	Yes	3421.5
45270	61	Male	Non-Hispanic White	'>= high school'	27.84	Former	Yes	Yes	Yes	4.99	54	182	158	96	5.7	3.1	1.1	2.81818	No	9227.42
45271	47	Female	Non-Hispanic Black	'>= high school'	29.37	Never	Yes	No	No	5	53	129	68	62	4.4	5.3	1.7	3.11765	No	9026.48
45278	69	Male	Non-Hispanic White	'>= high school'	34.08	Former	No	Yes	Yes	3.65	41	138	55	86	6.3	4.8	1.2	4	No	10440.4
45282	74	Male	Non-Hispanic White	'>= high school'	30.07	Former	No	Yes	No	3.43	40	131	81	75	5.9	4.1	1.5	2.73333	No	1646.42
45283	22	Female	Mexican American	'>= high school'	22.37	Never	Yes	Yes	No	0.63	63	143	111	58	5.4	3.1	2.9	1.06897	No	4423.38
45285	66	Male	Non-Hispanic White	'<high school'	29	Former	No	Yes	Yes	0.59	27	175	74	133	4.7	6.8	1.2	5.66667	No	4314.24
45286	58	Female	Non-Hispanic White	'>= high school'	22.35	Never	No	Yes	No	5	68	215	54	136	5.2	2	1	2	No	18856.6
45291	22	Male	Non-Hispanic Black	'<high school'	23.31	Current	Yes	Yes	No	1.65	49	157	105	87	5.1	2.7	1.5	1.8	No	6464.79
45293	76	Female	Mexican American	'>= high school'	19.11	Never	No	Yes	No	0.73	39	165	113	103	5.8	4.1	2.1	1.95238	No	2113.85
45296	43	Male	Other Hispanic	'>= high school'	26.78	Never	No	Yes	Yes	3.72	58	277	317	156	5.7	3.2	3	1.06667	No	5179.38
45298	67	Female	Non-Hispanic White	'<high school'	32.24	Never	No	Yes	Yes	1.97	62	216	110	132	5.6	2.3	1.5	1.53333	No	10631
45300	24	Male	Non-Hispanic White	'>= high school'	23.18	Never	Yes	Yes	No	5	36	179	163	110	5.3	3.6	1.9	1.89474	No	20186.2
45302	67	Male	Non-Hispanic White	'>= high school'	32.52	Former	No	Yes	Yes	5	49	217	103	147	5.3	3	1.6	1.875	No	10388
45303	45	Female	Non-Hispanic White	'>= high school'	18.24	Current	No	Yes	No	0.97	48	150	55	91	4.9	9	1.8	5	No	6346.61
45311	68	Male	Non-Hispanic Black	'<high school'	35.34	Former	No	Yes	Yes	2.92	45	171	90	108	6.5	2.2	1	2.2	Yes	1416.15
45312	32	Male	Mexican American	'<high school'	24	Never	No	No	No	0.6	49	136	54	76	5.5	3.8	2.1	1.80952	No	7442.92
45313	51	Female	Mexican American	'<high school'	40.25	Never	No	No	No	5	41	178	158	105	5.6	2.9	1.5	1.93333	Yes	3443.67
45314	80	Female	Non-Hispanic White	'>= high school'	31.84	Former	No	Yes	No	1.65	64	152	77	73	6.1	3.7	0.9	4.11111	No	8045.75
45315	20	Male	Non-Hispanic White	'>= high school'	28.28	Current	Yes	Yes	Yes	4.72	54	123	94	50	5.1	7.5	1.9	3.94737	No	21788.9
45316	38	Female	Non-Hispanic White	'>= high school'	23.66	Never	Yes	Yes	No	5	50	160	62	98	5.1	3.2	1.6	2	No	17553.7
45317	43	Female	Mexican American	'>= high school'	21.64	Never	No	No	No	1.07	67	217	86	133	5.1	3	2.2	1.36364	No	2915.25
45319	60	Male	Non-Hispanic White	'>= high school'	40.3	Never	Yes	Yes	Yes	5	40	186	141	118	5.3	5.3	2.4	2.20833	No	7921.72
45326	78	Female	Non-Hispanic White	'>= high school'	23	Former	No	Yes	Yes	0.93	76	158	67	69	6	3	1.9	1.57895	No	5116.64
45330	31	Female	Non-Hispanic Black	'>= high school'	31.38	Never	No	Yes	No	2.49	45	148	183	66	5.2	4.3	1.7	2.52941	No	5046.55
45332	31	Male	Non-Hispanic Black	'>= high school'	26.94	Never	Yes	Yes	Yes	5	52	109	40	49	4.5	4.4	2.1	2.09524	No	5039.06
45340	78	Male	Other Hispanic	'<high school'	24.2	Former	Yes	Yes	No	4.75	55	208	115	130	5.3	2.2	1.3	1.69231	No	1579.62
45343	78	Male	Non-Hispanic White	'>= high school'	29.97	Never	Yes	Yes	Yes	5	44	157	151	83	5.3	4.1	2.1	1.95238	No	7259.91
45344	34	Female	Non-Hispanic White	'>= high school'	27.19	Never	No	Yes	No	4.83	62	178	61	104	5.4	3.8	2.2	1.72727	No	19583.3
45348	67	Female	Non-Hispanic White	'>= high school'	24.96	Never	No	Yes	No	5	60	242	150	152	5.3	3.7	1.5	2.46667	No	11531
45350	33	Male	Non-Hispanic White	'>= high school'	30.92	Never	No	Yes	No	4.24	34	277	390	165	5.8	4.6	2.1	2.19048	No	18162.6
45355	36	Male	Non-Hispanic White	'>= high school'	24.77	Never	No	Yes	No	1.07	43	182	192	101	5.4	3.8	2.3	1.65217	No	3305.53
45357	22	Female	Non-Hispanic Black	'>= high school'	30.65	Never	Yes	Yes	No	3.53	61	163	19	98	4.9	3	3.1	0.967742	No	6443.91
45366	75	Female	Non-Hispanic Black	'<high school'	38.73	Former	No	No	Yes	1.76	56	169	64	100	5.9	4	1.3	3.07692	Yes	2476.03
45374	21	Female	Mexican American	'<high school'	18.7	Never	No	Yes	No	1.32	65	184	64	106	5.1	3.7	2	1.85	No	3765.73
45375	51	Female	Other Hispanic	'>= high school'	23.74	Current	Yes	Yes	Yes	2.88	45	228	118	159	5.8	1.8	2.3	0.782609	No	3664.02
45387	80	Female	Non-Hispanic White	'>= high school'	22.68	Never	No	No	No	0.87	78	254	116	153	5.4	3.2	1.4	2.28571	No	5478.07
45391	78	Female	Non-Hispanic Black	'>= high school'	21.27	Never	No	No	Yes	0.63	79	202	46	114	6.1	3	0.8	3.75	No	2605.52
45400	26	Male	Non-Hispanic White	'<high school'	17.31	Current	No	Yes	No	0.23	36	170	71	120	5	5.8	2.6	2.23077	No	9183.02
45404	80	Male	Non-Hispanic White	'<high school'	27.7	Former	No	Yes	No	5	50	135	86	68	5.5	3.7	1.1	3.36364	No	4161.83
45405	24	Female	Non-Hispanic Black	'>= high school'	24.08	Never	No	Yes	No	3.41	60	213	70	139	5.1	3.9	2	1.95	No	5276.69
45407	80	Female	Non-Hispanic White	'<high school'	28.24	Never	No	Yes	Yes	1.37	42	186	240	96	5.8	6.4	3.4	1.88235	No	6941.72
45412	24	Male	Other Race	'>= high school'	26.32	Never	No	No	No	1.39	34	161	142	99	4.8	3.1	1.6	1.9375	No	15363.5
45416	39	Female	Non-Hispanic White	'>= high school'	28.95	Never	Yes	Yes	No	1.42	60	218	109	136	5.4	5.9	2	2.95	No	8269.38
45417	80	Female	Non-Hispanic Black	'<high school'	19.54	Current	No	Yes	Yes	3.49	50	120	73	55	5.3	2.5	1.5	1.66667	No	2466.91
45418	37	Male	Non-Hispanic Black	'>= high school'	21.79	Current	No	No	No	0.98	79	214	99	115	5.1	2.2	1.4	1.57143	No	4369.56
45421	69	Female	Mexican American	'>= high school'	26.19	Never	Yes	Yes	No	0.88	65	223	104	137	5.7	3.1	3	1.03333	No	1786.95
45422	75	Male	Non-Hispanic White	'>= high school'	37.55	Former	Yes	Yes	Yes	2.1	61	200	78	123	5.4	2.4	1.3	1.84615	No	8171.42
45433	49	Female	Non-Hispanic White	'>= high school'	42.85	Current	No	Yes	Yes	0.94	55	155	165	67	8.4	6.6	2.1	3.14286	Yes	5968.05
45444	73	Male	Non-Hispanic White	'>= high school'	26.57	Former	No	Yes	No	0.75	55	371	134	289	5.6	3.1	1.6	1.9375	No	2279.7
45452	36	Female	Other Hispanic	'>= high school'	22.96	Former	No	Yes	No	0.15	47	114	65	54	5.4	3.1	2.4	1.29167	No	5009.95
45462	69	Male	Non-Hispanic White	'>= high school'	27.55	Former	No	Yes	Yes	0.89	27	116	262	37	5.6	3.8	2.1	1.80952	Yes	3912.5
45463	61	Male	Mexican American	'<high school'	32.26	Never	No	No	No	0.66	28	191	300	103	5.7	4.1	2.6	1.57692	No	1286.3
45468	80	Male	Non-Hispanic White	'>= high school'	22.05	Former	Yes	Yes	Yes	1.75	68	179	126	86	5	3.1	1.7	1.82353	No	5471.99
45473	38	Female	Other Hispanic	'<high school'	25.46	Former	No	Yes	No	0.29	64	141	53	66	5.3	2.9	1.4	2.07143	No	3546.88
45488	80	Female	Other Hispanic	'<high school'	25.85	Never	No	No	Yes	3.86	81	295	221	170	5.4	3.1	1.7	1.82353	No	1059.25
45491	78	Male	Non-Hispanic White	'<high school'	26.06	Never	No	Yes	No	3.36	43	164	165	88	8.9	5.7	2.3	2.47826	Yes	6190.11
45492	78	Male	Mexican American	'<high school'	32.21	Former	No	No	Yes	1.18	31	170	356	68	6.9	4.4	2.4	1.83333	No	1586.77
45496	67	Female	Non-Hispanic White	'>= high school'	26.2	Never	No	Yes	Yes	5	50	260	228	164	5.9	3.4	2	1.7	No	12042.8
45499	73	Male	Non-Hispanic White	'>= high school'	37.65	Never	Yes	No	No	5	51	163	44	103	5.8	4.9	1.3	3.76923	No	5666.02
45505	51	Female	Non-Hispanic White	'>= high school'	22.04	Former	Yes	Yes	No	5	86	216	87	113	5	4.3	1.3	3.30769	No	33537.1
45507	70	Male	Non-Hispanic White	'<high school'	28.35	Former	No	Yes	Yes	0.23	35	196	192	123	5.2	3.6	1.4	2.57143	No	1999.68
45518	36	Female	Non-Hispanic Black	'>= high school'	35.77	Never	Yes	Yes	No	1.08	49	207	190	120	5.4	1.4	1.4	1	No	4188.04
45520	78	Female	Non-Hispanic White	'<high school'	29.64	Never	No	Yes	No	2.33	56	199	193	104	6	2.8	1.7	1.64706	No	8956.21
45523	71	Female	Non-Hispanic Black	'>= high school'	29.47	Never	No	No	Yes	0.65	81	180	63	86	5.8	1.7	1.6	1.0625	No	3981.65
45526	33	Male	Non-Hispanic White	'<high school'	23.44	Current	No	Yes	Yes	4.02	27	100	29	67	5.3	3.6	2.3	1.56522	No	15134.3
45534	55	Female	Non-Hispanic Black	'>= high school'	52.91	Former	No	Yes	Yes	2.45	30	141	238	63	7.4	4.3	2.5	1.72	Yes	4317.95
45547	80	Male	Mexican American	'<high school'	21.51	Former	No	No	No	0.87	42	160	126	93	5.6	2.8	2.3	1.21739	No	1476.78
45553	68	Female	Non-Hispanic White	'>= high school'	22.75	Never	No	No	Yes	4.64	91	313	267	169	5.7	5.5	2.8	1.96429	No	7718.52
45561	79	Female	Non-Hispanic White	'>= high school'	31.47	Never	No	No	Yes	1.52	41	213	220	128	6	2.9	1	2.9	No	4197.62
45573	52	Female	Non-Hispanic White	'>= high school'	18.11	Never	Yes	Yes	No	1.16	99	258	51	149	5.4	2.4	2.1	1.14286	No	5683
45583	36	Female	Mexican American	'>= high school'	25.16	Never	No	Yes	No	5	52	149	163	64	5.2	3.4	2.4	1.41667	No	4069.35
45593	50	Female	Non-Hispanic White	'<high school'	18.7	Former	No	Yes	No	0.94	64	259	89	177	5.6	3.5	2.5	1.4	No	6020.6
45610	42	Female	Non-Hispanic Black	'>= high school'	22.62	Never	Yes	Yes	No	2.04	59	135	20	72	5.1	3.6	2.1	1.71429	No	4932.2
45624	71	Male	Non-Hispanic White	'>= high school'	30.68	Former	Yes	Yes	Yes	3.65	42	191	134	122	5.2	7.2	1.9	3.78947	No	5901.2
45625	76	Male	Other Hispanic	'>= high school'	28.38	Never	No	Yes	Yes	1.96	56	222	191	128	6.7	4	2	2	Yes	1824.15
45641	62	Female	Other Race	'>= high school'	24.72	Never	Yes	No	Yes	2.92	55	179	97	105	5.4	2	1.7	1.17647	No	12930.9
45645	47	Male	Non-Hispanic White	'>= high school'	28.66	Never	No	Yes	No	5	42	192	106	129	5.2	5.7	2.2	2.59091	No	32171.6
45648	62	Female	Non-Hispanic Black	'<high school'	39.86	Never	No	No	Yes	0.83	72	283	93	192	6	2.5	2	1.25	No	2838.42
45653	46	Female	Non-Hispanic Black	'>= high school'	33.57	Never	No	No	Yes	0.82	78	183	116	82	9.1	2	1.1	1.81818	Yes	5687.91
45654	42	Female	Non-Hispanic White	'>= high school'	26.14	Former	Yes	No	No	3.49	34	136	202	62	5.4	3.7	2.7	1.37037	No	5244.6
45659	27	Female	Other Hispanic	'>= high school'	25.21	Current	Yes	Yes	No	1.99	66	198	186	95	5.2	4.3	2.6	1.65385	No	3751.54
45663	46	Female	Mexican American	'<high school'	30.03	Former	No	Yes	No	1.73	50	273	146	194	7.7	4.8	1.9	2.52632	Yes	4649.12
45664	72	Female	Non-Hispanic White	'>= high school'	22.12	Former	Yes	Yes	Yes	0.87	48	158	138	82	4.8	3.3	1.3	2.53846	No	4839.3
45674	46	Female	Mexican American	'>= high school'	30.62	Never	Yes	Yes	No	1.88	58	203	112	123	5.3	4.7	1.3	3.61538	No	3953.4
45702	34	Female	Other Hispanic	'<high school'	30.19	Never	No	No	No	1.25	76	201	68	111	5.5	6.3	2.2	2.86364	No	3572.21
45708	29	Female	Non-Hispanic White	'<high school'	36.96	Current	No	Yes	No	0.9	32	183	160	119	5.2	3.8	2.1	1.80952	No	9270.96
45712	69	Male	Non-Hispanic Black	'<high school'	35.87	Former	No	Yes	No	2.55	46	255	185	172	6.5	4.5	2	2.25	No	1429.29
45717	46	Female	Non-Hispanic White	'>= high school'	26.22	Never	No	Yes	No	5	73	221	49	138	5.1	4.7	2.3	2.04348	No	26735.6
45720	42	Male	Non-Hispanic Black	'<high school'	21.91	Current	No	Yes	No	0.94	105	255	73	135	5.3	2.6	2.1	1.2381	No	7665.18
45721	31	Female	Non-Hispanic Black	'<high school'	38.46	Never	No	No	No	0.97	64	150	18	82	5.4	3	2	1.5	No	4721.88
45723	45	Female	Non-Hispanic Black	'>= high school'	28.36	Never	No	Yes	No	5	79	172	28	87	5.6	3.8	1.6	2.375	No	6191.97
45724	73	Male	Non-Hispanic Black	'>= high school'	25.77	Never	No	No	No	3.38	48	168	115	97	8.1	4.4	2.6	1.69231	Yes	2596.14
45727	43	Female	Non-Hispanic White	'>= high school'	27.79	Former	Yes	Yes	No	5	61	201	102	120	5.2	3.9	1.5	2.6	No	13050.3
45728	62	Female	Non-Hispanic White	'>= high school'	29.58	Former	No	Yes	Yes	2.7	57	248	262	139	5.4	3	2.8	1.07143	No	11437.9
45738	25	Female	Other Hispanic	'>= high school'	36.55	Never	Yes	Yes	Yes	0.61	43	149	68	92	5.5	2.4	2	1.2	No	3939.69
45741	43	Female	Non-Hispanic White	'>= high school'	35.22	Former	No	Yes	Yes	2.36	32	171	164	106	8.6	5	3.2	1.5625	Yes	19037.9
45746	61	Female	Non-Hispanic Black	'<high school'	16.64	Current	No	Yes	No	0.63	63	226	69	149	5.1	1.7	1.8	0.944444	No	2037
45750	45	Female	Mexican American	'>= high school'	26.78	Never	No	No	No	1.16	35	194	90	141	5.7	1.6	2	0.8	No	4716.03
45751	45	Female	Other Hispanic	'<high school'	26.24	Current	No	Yes	No	4.44	61	209	69	134	4.1	2.2	1.5	1.46667	No	2891.14
45753	67	Female	Non-Hispanic Black	'>= high school'	28.8	Former	No	Yes	Yes	5	45	183	230	92	5.6	5.6	1.6	3.5	No	2067.97
45755	57	Male	Non-Hispanic Black	'>= high school'	33.31	Former	No	Yes	Yes	5	31	204	180	137	8.1	4.1	3.1	1.32258	Yes	4249.37
45756	66	Female	Non-Hispanic White	'>= high school'	18.11	Never	Yes	No	No	5	69	192	85	106	5.4	2.3	1.1	2.09091	No	12597.1
45763	54	Male	Non-Hispanic Black	'<high school'	27.46	Never	Yes	Yes	Yes	3.39	68	197	75	114	5.7	1.7	1.5	1.13333	No	4001.07
45777	67	Female	Non-Hispanic White	'>= high school'	24.59	Never	No	Yes	No	1.76	89	222	116	110	4.8	3.3	1.5	2.2	No	7313.36
45782	46	Male	Non-Hispanic White	'>= high school'	29.89	Never	No	Yes	No	5	47	221	152	144	5.3	2.8	1.8	1.55556	No	15336.6
45784	36	Female	Other Hispanic	'>= high school'	32.27	Never	No	Yes	No	5	56	133	58	65	4.7	3.7	1.8	2.05556	No	3000.14
45787	66	Male	Non-Hispanic White	'>= high school'	36.39	Former	Yes	Yes	No	2.92	55	162	130	81	5.3	2.9	1	2.9	No	9704.14
45795	33	Female	Non-Hispanic White	'>= high school'	30.47	Former	Yes	Yes	No	4.02	53	238	336	118	5.4	11	2	5.5	No	14852.1
45805	31	Male	Non-Hispanic White	'>= high school'	23.33	Current	No	Yes	Yes	1.92	46	198	262	100	5.2	4.1	3	1.36667	No	15474.1
45808	80	Female	Non-Hispanic White	'>= high school'	29.54	Former	No	No	Yes	2.55	66	178	72	98	6.3	2.4	2.6	0.923077	No	11822.9
45809	29	Male	Non-Hispanic White	'<high school'	27.13	Current	No	Yes	No	1.06	53	179	79	110	5	4.8	1.2	4	No	9865.09
45815	67	Male	Non-Hispanic White	'<high school'	24.29	Former	No	Yes	Yes	1.64	47	143	179	60	7.8	2.7	1.5	1.8	Yes	3788.36
45823	78	Female	Other Race	'>= high school'	28.1	Never	Yes	No	Yes	1.47	73	215	191	104	6.2	2.8	2	1.4	No	3817.1
45826	62	Female	Non-Hispanic White	'>= high school'	30.94	Never	Yes	Yes	No	1.49	51	273	155	191	5.1	3	2.2	1.36364	No	4546.88
45827	29	Female	Non-Hispanic Black	'>= high school'	24.63	Never	Yes	Yes	No	2.79	74	159	31	79	5.1	3	2.2	1.36364	No	6820.51
45828	70	Male	Non-Hispanic White	'>= high school'	38.24	Never	Yes	Yes	Yes	5	33	107	100	54	5.3	3.6	1.4	2.57143	No	5586.24
45829	80	Male	Non-Hispanic White	'>= high school'	20.22	Former	No	Yes	Yes	2.92	36	143	104	86	6.3	4.8	1.2	4	Yes	5751.04
45831	62	Male	Non-Hispanic Black	'<high school'	28.28	Never	No	Yes	Yes	2.69	61	197	97	117	5.5	2.6	0.8	3.25	No	1444.41
45833	80	Female	Non-Hispanic White	'<high school'	21.64	Former	No	Yes	Yes	1.44	76	256	136	153	5.4	6.2	1.3	4.76923	No	7498.63
45835	53	Male	Other Hispanic	'>= high school'	30.53	Never	Yes	No	No	4.39	31	239	194	169	5.6	2.7	1.6	1.6875	No	2961.77
45839	44	Female	Non-Hispanic White	'>= high school'	20.21	Current	No	No	No	1.23	80	193	69	99	5.5	2.5	1.4	1.78571	No	3997.09
45850	53	Female	Other Race	'<high school'	22.35	Never	Yes	No	No	5	44	217	178	137	4.9	3.8	2.1	1.80952	No	24473.4
45851	55	Female	Non-Hispanic Black	'<high school'	22.57	Never	No	No	No	2.73	57	219	62	150	5	1.4	1.1	1.27273	No	4234.76
45856	55	Female	Non-Hispanic White	'>= high school'	21.91	Current	Yes	Yes	No	4.11	55	252	380	121	5.6	2.3	1.9	1.21053	No	19009.8
45867	37	Female	Other Hispanic	'>= high school'	25.21	Former	No	Yes	No	3.13	62	204	61	130	5.1	3.1	2.1	1.47619	No	4705.27
45883	65	Male	Other Hispanic	'>= high school'	25.05	Never	No	Yes	Yes	3.26	78	287	75	194	5.5	3.1	2.5	1.24	No	1430.78
45887	49	Female	Non-Hispanic White	'<high school'	19.6	Current	No	No	No	1.9	60	107	22	43	6.2	4.2	1	4.2	Yes	5427.28
45889	67	Female	Mexican American	'<high school'	26.72	Never	No	No	Yes	0.88	62	166	106	83	12.3	6.5	1.6	4.0625	Yes	1121.14
45894	60	Male	Non-Hispanic White	'>= high school'	29.92	Former	Yes	Yes	Yes	5	67	196	211	87	11.6	3.8	1.7	2.23529	Yes	7762.38
45901	43	Male	Non-Hispanic Black	'>= high school'	22.29	Current	Yes	Yes	No	5	52	224	165	139	5.9	4.1	4	1.025	No	6516.91
45903	71	Female	Non-Hispanic White	'>= high school'	21.94	Never	Yes	Yes	Yes	3.57	59	187	135	101	5.6	2.5	1.4	1.78571	No	6544.62
45910	55	Female	Non-Hispanic Black	'<high school'	34.36	Never	No	No	Yes	1.42	77	221	77	129	7.2	3	2.2	1.36364	Yes	6809.74
45924	24	Male	Mexican American	'>= high school'	26.08	Never	No	Yes	No	1.46	40	192	102	132	5.2	3.6	2.2	1.63636	No	6814.3
45925	68	Male	Other Race	'>= high school'	24.54	Former	Yes	Yes	Yes	5	44	198	172	120	6	2.4	2.3	1.04348	No	11411
45927	45	Male	Non-Hispanic White	'>= high school'	28.69	Never	No	No	Yes	3.13	44	178	128	108	5.7	4.3	3.5	1.22857	No	21379.2
45929	46	Male	Non-Hispanic Black	'>= high school'	24.36	Current	No	Yes	Yes	2.45	63	157	167	61	5.5	8.7	1.5	5.8	No	7114.99
45937	26	Male	Non-Hispanic Black	'>= high school'	27.71	Never	No	Yes	No	4.37	71	148	32	71	4.9	7.2	0.7	10.2857	No	5531.64
45946	43	Female	Other Race	'>= high school'	37.91	Current	No	Yes	No	0.74	62	201	88	121	5.6	7.6	3	2.53333	No	6449.11
45951	58	Female	Other Hispanic	'>= high school'	28.21	Never	No	Yes	Yes	2.39	39	268	177	194	5.9	1.5	1.6	0.9375	No	3068.39
45953	80	Female	Non-Hispanic Black	'<high school'	18.85	Former	No	Yes	Yes	2	82	171	31	83	5.7	3	1.4	2.14286	No	2363.54
45960	63	Male	Non-Hispanic Black	'>= high school'	29.71	Current	Yes	Yes	No	5	37	161	166	91	6.6	4.8	4.5	1.06667	No	1570.31
45962	48	Male	Non-Hispanic White	'>= high school'	20.81	Current	No	Yes	Yes	2.94	55	188	90	115	5.3	6.7	1.4	4.78571	No	20345.6
45967	40	Female	Non-Hispanic White	'<high school'	20.44	Current	No	No	No	0.31	49	177	84	111	5.5	5.4	2.5	2.16	No	6077.13
45970	43	Female	Non-Hispanic White	'>= high school'	31.26	Never	No	Yes	Yes	4.72	67	130	53	52	5.3	5.7	1.5	3.8	No	19847.4
45973	53	Male	Other Hispanic	'<high school'	23.54	Never	No	No	No	1.44	70	183	81	97	6.1	4.1	1.3	3.15385	No	2342.25
45979	28	Female	Non-Hispanic White	'>= high school'	19.56	Never	Yes	Yes	No	2.02	39	118	54	68	5.5	4	2	2	No	15845.7
45989	80	Female	Non-Hispanic White	'>= high school'	29.71	Never	Yes	Yes	Yes	1.44	42	149	252	57	5.3	3.9	1.7	2.29412	No	7899.22
46004	30	Female	Non-Hispanic White	'<high school'	31.57	Never	Yes	Yes	No	4.26	62	194	91	114	5	2.5	2.5	1	No	15226.8
46009	42	Male	Non-Hispanic White	'>= high school'	22.65	Current	No	Yes	No	0.75	37	177	137	113	5.6	2.4	1.8	1.33333	No	6759.42
46011	41	Male	Non-Hispanic White	'>= high school'	33.91	Current	No	Yes	No	5	50	195	89	127	5.7	4.4	2.5	1.76	No	21110.9
46018	23	Female	Other Hispanic	'>= high school'	31.64	Current	No	Yes	No	1.05	40	172	253	81	5	3.8	2.5	1.52	No	4429.98
46023	27	Female	Non-Hispanic Black	'<high school'	29.36	Never	Yes	Yes	No	1.81	36	161	124	100	5.7	6.8	2.5	2.72	No	5506.56
46028	80	Female	Non-Hispanic White	'>= high school'	28	Never	No	Yes	Yes	1.68	79	247	102	148	5.4	4.8	1.2	4	No	9019.5
46037	69	Male	Other Hispanic	'<high school'	32.37	Former	No	Yes	Yes	0.8	30	160	230	84	6.8	4.2	1.5	2.8	Yes	3128.76
46038	36	Male	Mexican American	'>= high school'	25.71	Never	No	Yes	No	3.13	52	217	97	146	5.5	4.8	2.3	2.08696	No	5201.22
46047	55	Female	Mexican American	'>= high school'	26.36	Former	Yes	Yes	No	3.57	48	225	225	132	5.7	2.6	2.1	1.2381	No	3647.46
46050	60	Male	Non-Hispanic White	'>= high school'	29.08	Former	No	Yes	No	0.73	57	192	121	111	5.8	4.6	2.2	2.09091	No	3645.29
46057	37	Male	Non-Hispanic Black	'<high school'	28.87	Current	No	Yes	No	2.79	35	216	222	137	6.2	1.8	1.9	0.947368	No	4491.98
46059	73	Female	Other Race	'>= high school'	23.88	Never	No	Yes	Yes	3.36	73	145	89	54	5.7	3.2	1.5	2.13333	No	7339.48
46061	41	Female	Non-Hispanic Black	'>= high school'	36.2	Never	No	No	Yes	3.3	75	210	60	123	5.3	3.2	1.4	2.28571	No	6611.01
46065	31	Female	Mexican American	'<high school'	19.35	Former	Yes	Yes	No	1.09	52	148	106	75	4.7	5	2.1	2.38095	No	4222.39
46069	74	Female	Non-Hispanic White	'>= high school'	32.57	Never	No	No	Yes	1.43	49	202	205	112	5.5	3.9	2.1	1.85714	No	4463.74
46074	61	Female	Mexican American	'<high school'	32.15	Never	No	No	Yes	1.46	54	185	94	112	5.6	3.8	2.6	1.46154	No	1617.43
46076	80	Female	Non-Hispanic White	'>= high school'	24.18	Never	No	No	Yes	5	56	159	155	72	7.9	3.7	1.8	2.05556	Yes	5923.74
46077	24	Male	Non-Hispanic Black	'>= high school'	30.41	Never	No	Yes	Yes	3.58	37	171	70	120	5.1	3.9	0.9	4.33333	No	4683.47
46082	34	Male	Non-Hispanic White	'>= high school'	29.81	Never	Yes	Yes	No	0.77	34	168	108	112	5.5	4	1.6	2.5	No	4652.17
46093	33	Female	Non-Hispanic Black	'>= high school'	19.58	Never	Yes	Yes	No	3.49	57	167	134	83	5.1	5.3	2.4	2.20833	No	5445.37
46095	64	Male	Mexican American	'<high school'	34.74	Former	No	No	Yes	0.68	32	201	220	125	5.2	5.9	3	1.96667	No	1143.25
46097	74	Male	Non-Hispanic White	'<high school'	30.49	Former	No	Yes	Yes	1.97	29	150	161	89	5.7	3.4	1.2	2.83333	No	5224.01
46100	35	Male	Other Race	'>= high school'	34.74	Never	No	Yes	No	5	42	223	134	154	5.3	3.8	1.9	2	No	18450.1
46102	50	Female	Non-Hispanic White	'>= high school'	24.02	Never	No	Yes	No	3.92	54	178	54	113	4.8	4.7	1.6	2.9375	No	25165
46106	36	Male	Other Race	'<high school'	21.13	Current	No	Yes	No	0.48	52	152	107	79	4.9	7.4	2	3.7	No	2950.87
46109	31	Male	Non-Hispanic White	'>= high school'	23.62	Never	Yes	Yes	No	5	58	212	170	120	4.7	5.1	2.7	1.88889	No	13739.1
46126	65	Female	Non-Hispanic White	'<high school'	26.8	Current	No	Yes	No	1.13	84	233	66	136	5.3	4.1	2.1	1.95238	No	4685.67
46129	64	Female	Other Hispanic	'<high school'	39.68	Never	No	No	Yes	1.17	43	184	150	111	7.3	3.4	0.4	8.5	Yes	1044.37
46132	55	Male	Non-Hispanic White	'>= high school'	29.17	Current	Yes	Yes	Yes	5	33	263	323	165	6	5.5	2.8	1.96429	No	20537.8
46135	40	Male	Other Hispanic	'<high school'	28.49	Never	No	Yes	No	2.02	49	193	69	130	5.6	2.6	2.3	1.13043	No	4046.8
46140	73	Male	Non-Hispanic White	'>= high school'	33.7	Former	No	Yes	Yes	1.14	48	138	68	76	5.3	6.3	1.1	5.72727	No	1739.62
46145	80	Female	Non-Hispanic White	'>= high school'	23	Never	Yes	Yes	Yes	5	47	191	130	118	6.2	2.9	1.7	1.70588	Yes	8552.32
46154	36	Male	Non-Hispanic Black	'<high school'	37.57	Never	Yes	Yes	No	4.25	58	162	126	79	4.7	3.9	2.2	1.77273	No	4140.28
46158	70	Male	Non-Hispanic White	'>= high school'	26.23	Former	Yes	Yes	No	1.29	49	160	80	95	5.6	4.8	1.6	3	No	7000.47
46166	32	Male	Mexican American	'>= high school'	28.53	Never	No	Yes	No	1.89	41	136	76	80	5.4	3	2.4	1.25	No	6821.55
46167	75	Male	Non-Hispanic White	'<high school'	25.03	Current	No	Yes	Yes	0.69	34	170	157	105	5.9	5.3	2	2.65	No	2054.06
46169	80	Female	Non-Hispanic White	'>= high school'	22.71	Former	Yes	Yes	Yes	2.14	39	187	110	126	6.2	3.7	1.9	1.94737	No	9277.5
46171	78	Male	Non-Hispanic White	'>= high school'	30.79	Never	Yes	No	Yes	2.16	47	186	163	106	5.1	3.5	2.2	1.59091	No	6499.96
46174	34	Male	Non-Hispanic Black	'>= high school'	27.37	Current	Yes	Yes	No	1.69	29	167	128	112	5.5	2.6	2.3	1.13043	No	4366.91
46176	72	Male	Non-Hispanic White	'<high school'	30.86	Former	No	Yes	Yes	2.31	49	139	92	72	6.2	6.1	2.3	2.65217	Yes	6111.67
46180	50	Female	Mexican American	'>= high school'	39.29	Current	No	Yes	Yes	1.46	47	171	144	95	7.2	3.9	1.8	2.16667	No	3164.07
46190	56	Female	Other Hispanic	'>= high school'	27.47	Former	No	Yes	No	1.05	68	231	98	143	5.8	3.8	1.8	2.11111	No	2841.94
46193	57	Female	Non-Hispanic White	'>= high school'	24.01	Never	Yes	No	Yes	5	89	260	126	146	5.4	3.4	2.4	1.41667	No	18856.6
46195	45	Female	Non-Hispanic White	'>= high school'	24.07	Never	No	Yes	No	3.77	40	188	97	129	5.4	4.9	2.5	1.96	No	27821.3
46196	79	Male	Non-Hispanic White	'>= high school'	25.95	Former	Yes	Yes	Yes	2.29	44	174	84	113	5.5	5.1	2	2.55	No	5917.75
46198	37	Male	Non-Hispanic Black	'>= high school'	28.99	Never	Yes	Yes	No	3.3	50	192	57	131	6.2	3	2.1	1.42857	No	6657.82
46202	45	Male	Non-Hispanic Black	'>= high school'	32.79	Never	Yes	Yes	Yes	5	59	235	118	152	5.2	3.8	2.4	1.58333	No	5801.49
46210	77	Male	Non-Hispanic White	'>= high school'	31.57	Never	No	Yes	Yes	0.87	38	166	145	99	5.5	5	1.5	3.33333	No	1859.85
46212	34	Male	Non-Hispanic White	'>= high school'	25.96	Never	Yes	Yes	No	4.12	55	228	62	161	4.9	2.8	1.9	1.47368	No	11619.6
46218	66	Male	Non-Hispanic White	'>= high school'	28.33	Never	Yes	Yes	Yes	2.14	61	191	58	118	5.7	3.7	1.3	2.84615	No	10135.4
46221	55	Male	Non-Hispanic White	'>= high school'	37.14	Current	No	No	Yes	1.19	29	231	317	139	12.6	6.3	3.7	1.7027	Yes	5043.54
46236	80	Female	Other Race	'<high school'	27.63	Never	No	No	No	1.17	45	308	217	220	5.5	4.3	2.3	1.86957	No	2605.52
46238	56	Female	Non-Hispanic White	'<high school'	17.91	Current	No	No	No	0.66	54	228	92	156	4.3	4.8	1.6	3	No	6020.6
46242	80	Male	Other Hispanic	'>= high school'	29.29	Former	No	Yes	No	5	63	143	59	68	5.8	4.2	1.9	2.21053	No	2828.85
46245	53	Male	Non-Hispanic White	'>= high school'	31.44	Current	Yes	No	No	2.22	52	225	75	158	5.6	6.1	2.3	2.65217	No	15825.6
46252	80	Female	Non-Hispanic White	'>= high school'	24.01	Never	No	No	Yes	1.5	70	230	68	146	6.7	4.1	1.4	2.92857	Yes	11734.1
46254	25	Female	Non-Hispanic White	'>= high school'	24.13	Never	Yes	Yes	No	2.02	55	134	78	63	5.2	10.4	1.2	8.66667	No	17114.7
46258	62	Female	Mexican American	'<high school'	28.1	Never	No	No	Yes	2.31	60	162	152	72	6.4	4.6	1.3	3.53846	No	1098.84
46262	80	Male	Non-Hispanic White	'>= high school'	26.56	Former	No	No	No	1.24	27	144	355	46	4.8	1.9	9.9	0.191919	No	4436.8
46264	80	Female	Non-Hispanic White	'>= high school'	31.8	Never	No	No	Yes	4.95	39	122	123	58	7.2	7.3	1.6	4.5625	Yes	7428.32
46269	50	Male	Mexican American	'<high school'	26.92	Never	No	Yes	No	2.31	65	201	83	119	11.7	5.2	2.4	2.16667	Yes	2397.97
46275	73	Female	Non-Hispanic Black	'>= high school'	29.36	Never	No	No	Yes	1.06	43	149	94	87	7.1	3	3.1	0.967742	Yes	3113.89
46283	80	Female	Non-Hispanic White	'<high school'	28.29	Current	No	No	Yes	0.77	50	157	147	78	6.2	3.2	2.8	1.14286	No	5776.96
46289	39	Male	Other Race	'<high school'	25.22	Former	No	Yes	No	2.15	61	164	48	93	5.5	2.7	1.8	1.5	No	12111.1
46293	68	Male	Mexican American	'<high school'	25.37	Former	Yes	Yes	Yes	2.71	40	175	150	105	6.2	4.4	1.1	4	Yes	1683.11
46317	71	Female	Non-Hispanic Black	'<high school'	35.63	Never	No	Yes	No	2.23	78	246	82	152	8.5	2.7	2.3	1.17391	Yes	2501.54
46319	31	Male	Non-Hispanic White	'>= high school'	33.62	Never	No	Yes	No	1.9	29	174	166	112	5.5	2.5	1.7	1.47059	No	4160.41
46320	45	Female	Non-Hispanic Black	'>= high school'	31.33	Never	No	No	No	3.03	65	215	91	132	8.6	3.1	2.5	1.24	Yes	5053.75
46322	80	Female	Non-Hispanic White	'>= high school'	20.65	Former	Yes	Yes	No	5	67	187	125	95	5.1	3.6	1.4	2.57143	No	6556.88
46331	23	Female	Non-Hispanic Black	'>= high school'	26.19	Never	No	Yes	No	1.35	110	205	135	68	5.1	6.1	1.9	3.21053	No	6820.51
46334	75	Female	Mexican American	'>= high school'	30.29	Never	Yes	Yes	Yes	3.23	59	201	285	85	6.1	3.6	1.8	2	No	2491.08
46337	70	Female	Non-Hispanic White	'>= high school'	24.06	Never	Yes	Yes	No	1.83	66	206	75	125	5.9	2	1.5	1.33333	No	6996.94
46343	65	Female	Non-Hispanic Black	'<high school'	42.52	Former	No	No	Yes	2.92	50	231	324	116	7.7	3.4	1.8	1.88889	Yes	2245.3
46346	75	Male	Non-Hispanic White	'>= high school'	25.87	Former	Yes	Yes	No	2.41	41	179	77	123	6.6	4.5	2.8	1.60714	No	5395.19
46348	58	Male	Non-Hispanic Black	'<high school'	40.6	Former	No	No	Yes	4.37	60	227	205	126	7.9	4.6	2.8	1.64286	Yes	4462.35
46358	39	Female	Mexican American	'<high school'	31.19	Never	No	No	No	1.09	37	140	121	79	4.8	3.9	2.2	1.77273	No	2779.97
46363	63	Female	Non-Hispanic White	'>= high school'	21.57	Current	No	Yes	Yes	1.08	103	239	83	119	4.5	2.7	1.2	2.25	No	5012.4
46368	68	Female	Other Hispanic	'>= high school'	33.52	Never	No	No	Yes	5	59	195	127	111	5.8	2	1.1	1.81818	No	2082.68
46375	49	Male	Non-Hispanic White	'>= high school'	29.26	Never	No	Yes	No	5	37	208	170	137	5.5	3.7	3.2	1.15625	No	18948.3
46380	24	Male	Non-Hispanic White	'>= high school'	44.53	Never	No	Yes	No	1.08	38	189	192	113	5	4.6	3.3	1.39394	No	16373.7
46383	28	Female	Non-Hispanic Black	'>= high school'	48.01	Never	No	Yes	No	0.52	55	187	93	113	5.5	4.3	2.3	1.86957	No	5259.38
46384	54	Male	Non-Hispanic Black	'<high school'	20.7	Never	No	Yes	No	2.56	101	200	35	92	5.7	2.4	0.9	2.66667	No	3977.88
46392	69	Male	Other Hispanic	'<high school'	23.94	Current	No	Yes	Yes	0.69	60	248	260	136	9.4	6.7	2.7	2.48148	Yes	1615.9
46394	66	Male	Non-Hispanic White	'>= high school'	33.51	Former	No	Yes	Yes	5	44	148	96	85	5.5	3.6	1.8	2	No	8366.8
46406	76	Male	Non-Hispanic White	'>= high school'	25.46	Former	Yes	Yes	Yes	3.65	59	158	142	71	5.2	6	1.8	3.33333	No	5434.03
46408	56	Male	Mexican American	'<high school'	27.29	Never	Yes	Yes	No	2.68	63	219	105	135	5.4	6.3	0.9	7	No	3410.04
46419	72	Female	Mexican American	'<high school'	30.12	Never	No	Yes	Yes	0.59	37	209	178	136	8.2	5.2	3.3	1.57576	Yes	2549.9
46425	50	Male	Non-Hispanic Black	'>= high school'	28.83	Never	No	Yes	No	4.8	50	187	114	114	5.7	4	2.5	1.6	No	4462.35
46432	48	Male	Non-Hispanic Black	'>= high school'	31.27	Former	No	Yes	No	1.63	62	253	113	168	6	2.4	1.3	1.84615	No	5840.49
46447	65	Female	Mexican American	'<high school'	23.15	Never	Yes	No	Yes	1.97	52	236	246	135	5.6	4.4	3	1.46667	No	1022.8
46452	67	Male	Non-Hispanic White	'>= high school'	24.86	Never	No	No	No	1.27	51	152	79	85	5.5	3.1	1.7	1.82353	No	3282.2
46457	43	Male	Non-Hispanic White	'>= high school'	25.28	Never	No	Yes	Yes	5	62	260	134	171	5.5	3.2	1.6	2	No	24153.3
46458	61	Male	Non-Hispanic Black	'>= high school'	23.55	Never	No	Yes	Yes	5	52	160	88	90	6.2	4.7	1.9	2.47368	No	1216.21
46462	27	Male	Mexican American	'>= high school'	30.69	Never	Yes	Yes	No	5	36	156	108	98	5.3	3	2	1.5	No	4926.21
46464	72	Male	Non-Hispanic White	'>= high school'	24.9	Former	No	Yes	No	3.53	59	208	96	130	5.3	2.7	1.3	2.07692	No	5956.33
46468	60	Female	Non-Hispanic Black	'<high school'	24.51	Never	No	Yes	Yes	2.77	105	311	109	184	5.7	2.2	1.8	1.22222	No	2125.86
46477	68	Male	Non-Hispanic White	'>= high school'	38.18	Former	Yes	Yes	Yes	2.32	57	120	50	53	6.3	4.1	2.7	1.51852	Yes	13629.3
46484	54	Female	Non-Hispanic White	'>= high school'	40.66	Former	No	Yes	No	4.84	40	199	153	128	5.2	4	1.7	2.35294	No	20346
46486	49	Male	Other Hispanic	'>= high school'	29.55	Former	Yes	Yes	No	4.6	45	176	134	104	5.4	3.2	2.1	1.52381	No	4727.05
46491	78	Male	Non-Hispanic White	'<high school'	23.38	Never	No	Yes	Yes	1.17	42	114	48	62	6.9	5.3	2.2	2.40909	Yes	6214.28
46493	66	Female	Non-Hispanic Black	'>= high school'	29.86	Never	Yes	No	Yes	2.1	78	234	70	142	9.2	4	1.9	2.10526	Yes	2097.92
46497	64	Male	Non-Hispanic Black	'<high school'	29.87	Former	Yes	Yes	Yes	2.45	50	263	147	184	8.8	2.5	2.7	0.925926	Yes	1416.15
46501	74	Female	Non-Hispanic White	'<high school'	30.74	Former	No	Yes	No	2.01	51	224	134	146	5.7	5.3	1.9	2.78947	No	9115.1
46503	31	Male	Non-Hispanic White	'>= high school'	22.28	Former	Yes	Yes	No	4.9	51	141	64	77	4.5	3.4	1.3	2.61538	No	13674.2
46510	34	Male	Non-Hispanic Black	'<high school'	26.95	Never	No	No	No	2.36	53	154	114	78	4.2	4.5	2.5	1.8	No	4289.14
46522	61	Female	Non-Hispanic White	'>= high school'	31.09	Former	No	Yes	Yes	5	38	173	194	96	5	4.5	1.7	2.64706	No	17575.4
46526	55	Female	Non-Hispanic White	'>= high school'	24.39	Former	Yes	Yes	No	5	69	204	130	109	5.3	4	2.2	1.81818	No	19009.8
46528	76	Male	Non-Hispanic White	'>= high school'	28.12	Former	Yes	Yes	Yes	2.78	44	183	130	113	6	4.7	1.9	2.47368	No	5805.4
46531	69	Male	Non-Hispanic Black	'<high school'	38.38	Former	No	Yes	Yes	1.04	70	176	75	91	6	6.2	2.3	2.69565	Yes	1378.2
46532	40	Male	Non-Hispanic White	'>= high school'	28.57	Current	No	Yes	No	1.16	29	199	298	110	5.6	8.1	2.1	3.85714	No	5683.27
46537	59	Male	Other Hispanic	'>= high school'	30.77	Never	Yes	No	No	5	44	241	283	140	5.6	2.3	1.3	1.76923	No	3544.87
46543	36	Male	Non-Hispanic White	'>= high school'	24.05	Current	Yes	Yes	No	4.12	41	196	154	124	5.4	6.3	2.6	2.42308	No	14533
46546	80	Male	Non-Hispanic White	'<high school'	29.71	Never	No	Yes	Yes	5	50	235	158	153	5.2	2.6	1.3	2	No	4204.56
46547	74	Male	Non-Hispanic White	'>= high school'	29.22	Never	No	Yes	No	5	56	192	151	106	5.3	4.7	1.7	2.76471	No	6930.86
46548	80	Male	Non-Hispanic Black	'<high school'	22.86	Former	No	Yes	No	2	41	147	172	72	6.1	3.5	2.2	1.59091	Yes	2060.69
46554	48	Male	Non-Hispanic White	'>= high school'	28.12	Never	No	Yes	No	4.72	84	230	117	123	5.3	2	1.4	1.42857	No	23862.7
46565	42	Female	Non-Hispanic Black	'>= high school'	21.53	Never	Yes	No	No	4.72	81	179	34	91	5.1	4.9	1.5	3.26667	No	4374.58
46568	26	Female	Other Hispanic	'>= high school'	21.35	Never	Yes	Yes	No	3.29	81	192	100	91	4.5	4.6	2.4	1.91667	No	7117.22
46569	63	Female	Non-Hispanic White	'>= high school'	31.63	Current	No	No	Yes	1.24	53	151	174	63	5.9	3	2	1.5	No	5566.69
46570	61	Male	Non-Hispanic Black	'<high school'	29.1	Current	No	Yes	Yes	2.04	74	201	80	111	6.4	3.5	1.6	2.1875	Yes	1485.78
46574	41	Female	Mexican American	'>= high school'	23.87	Never	No	No	No	4.66	51	173	64	109	5.3	2.9	2.4	1.20833	No	4507.7
46575	62	Female	Non-Hispanic White	'>= high school'	27.28	Never	Yes	No	No	1.79	62	167	110	83	6.1	3.8	0.7	5.42857	No	11858.3
46577	62	Male	Non-Hispanic White	'>= high school'	22.67	Current	Yes	Yes	No	5	52	184	154	101	5.3	2.6	1.1	2.36364	No	9659.67
46597	45	Male	Other Hispanic	'<high school'	34.76	Never	No	Yes	No	2.42	50	239	189	151	8.3	4.5	2.1	2.14286	Yes	4430.26
46599	59	Female	Other Hispanic	'<high school'	24.3	Current	No	Yes	Yes	1.31	43	242	266	146	4.9	3.7	2.7	1.37037	No	2767.2
46600	47	Female	Non-Hispanic White	'>= high school'	26.87	Current	No	Yes	No	5	53	321	214	225	5.6	5.8	3.1	1.87097	No	26735.6
46607	44	Male	Mexican American	'>= high school'	27.08	Never	Yes	Yes	No	3.24	41	195	141	126	5.5	3.1	2	1.55	No	5076.33
46610	37	Female	Non-Hispanic Black	'<high school'	26.8	Current	No	No	No	0.5	71	226	91	137	4.9	5.1	2.7	1.88889	No	4666.99
46611	29	Male	Non-Hispanic Black	'>= high school'	32.72	Current	Yes	Yes	Yes	2.27	40	199	109	137	5.7	1.9	2.4	0.791667	No	4931.08
46619	79	Male	Non-Hispanic White	'>= high school'	27.97	Former	Yes	Yes	Yes	3.14	42	148	211	64	5.3	3.6	1.5	2.4	No	7075.47
46627	73	Female	Mexican American	'<high school'	27.43	Former	No	No	No	2.63	48	246	172	164	9.2	3.7	2.4	1.54167	No	1815.35
46629	80	Male	Non-Hispanic White	'<high school'	27.69	Former	No	Yes	Yes	2.14	44	198	84	137	5.6	5.1	1.7	3	No	3758.23
46633	33	Female	Non-Hispanic White	'>= high school'	18.38	Current	Yes	Yes	No	0.63	52	215	198	123	4.9	2.7	2.2	1.22727	No	7365.99
46642	61	Male	Mexican American	'<high school'	23.22	Never	No	Yes	Yes	0.46	62	177	31	109	5.4	3.7	1.7	2.17647	No	2035.31
46647	38	Female	Non-Hispanic White	'<high school'	31.05	Current	Yes	Yes	Yes	0	57	176	81	103	5.3	6	4.3	1.39535	No	7436.66
46649	42	Female	Non-Hispanic White	'>= high school'	22.09	Former	Yes	Yes	No	5	82	202	105	99	5.3	4.5	1.8	2.5	No	16140.4
46660	39	Male	Mexican American	'>= high school'	29.9	Never	Yes	Yes	No	3.2	43	232	128	163	4.9	2.9	1.5	1.93333	No	5543.06
46665	57	Male	Non-Hispanic White	'>= high school'	23.97	Former	Yes	Yes	No	5	68	246	123	153	5	2.1	1.4	1.5	No	13785.6
46692	78	Male	Non-Hispanic White	'>= high school'	26.14	Never	No	No	Yes	2.86	51	229	206	137	5.7	3.1	1.5	2.06667	No	6517.01
46704	59	Male	Non-Hispanic Black	'>= high school'	35.16	Never	No	Yes	No	4.38	50	244	116	171	5.4	3.3	2.2	1.5	Yes	4249.37
46710	60	Male	Mexican American	'<high school'	32.87	Never	No	Yes	No	3.13	42	217	141	147	5.4	3.9	2.2	1.77273	No	1205.11
46711	34	Female	Non-Hispanic Black	'<high school'	40.67	Current	No	Yes	Yes	1.44	44	102	65	45	5.7	3.7	1.3	2.84615	No	4523.39
46712	80	Female	Non-Hispanic White	'>= high school'	25.73	Former	No	Yes	No	2.12	59	295	140	208	5.5	2.6	1.5	1.73333	No	5401.28
46713	51	Female	Non-Hispanic White	'>= high school'	33.06	Never	No	Yes	Yes	5	63	227	143	135	5.6	3	1.4	2.14286	No	19009.8
46725	35	Female	Other Race	'>= high school'	31.19	Never	Yes	Yes	No	2.42	47	202	94	136	5.6	2.8	2.2	1.27273	No	14710.5
46733	41	Female	Non-Hispanic White	'>= high school'	30.88	Never	No	No	No	2.42	53	222	82	153	5.6	3.7	1.2	3.08333	No	6346.61
46734	80	Male	Non-Hispanic White	'>= high school'	35.22	Never	Yes	Yes	No	5	38	182	239	96	5.8	5.7	1.4	4.07143	No	4440.6
46740	44	Female	Mexican American	'>= high school'	32.22	Never	No	No	No	1.68	57	192	90	117	5.6	4.5	1.5	3	No	4995.33
46750	45	Male	Mexican American	'<high school'	29.37	Current	No	No	No	2.28	40	192	102	132	5.7	2.7	1.8	1.5	No	2990.16
46753	59	Male	Mexican American	'>= high school'	22.67	Current	No	Yes	Yes	2.27	51	223	102	152	5.3	3.8	1.6	2.375	No	3766.48
46756	77	Female	Non-Hispanic White	'>= high school'	28.44	Never	Yes	No	No	0.77	48	285	228	191	6.3	5.1	1.9	2.68421	No	7133.74
46761	65	Female	Non-Hispanic Black	'>= high school'	27.17	Never	No	No	No	1.68	60	223	63	150	6.1	2	1.7	1.17647	No	2600.56
46763	34	Female	Mexican American	'<high school'	23.31	Never	No	No	No	0.66	76	209	84	116	5.6	4.9	3	1.63333	No	4233.43
46768	59	Female	Non-Hispanic White	'>= high school'	26.57	Current	Yes	Yes	Yes	5	52	212	79	144	5.3	2.4	1.4	1.71429	No	19271.3
46770	70	Female	Non-Hispanic White	'>= high school'	28.87	Current	No	Yes	Yes	0.77	66	265	186	162	5.2	4.9	1.4	3.5	No	5307.84
46776	73	Female	Non-Hispanic White	'>= high school'	22.06	Former	No	Yes	No	5	61	140	115	56	5.6	3.1	1.9	1.63158	No	6996.94
46781	71	Female	Non-Hispanic Black	'<high school'	29.79	Never	No	Yes	Yes	1.42	93	225	98	112	6.7	3.1	1.6	1.9375	No	3636.11
46784	41	Female	Mexican American	'<high school'	31.27	Never	No	Yes	No	0.47	28	118	200	50	5.5	3.6	2	1.8	No	4571.19
46791	24	Male	Non-Hispanic White	'>= high school'	18.85	Current	No	Yes	No	1.63	40	169	101	109	5.3	4.7	2.3	2.04348	No	10493.2
46794	51	Female	Non-Hispanic White	'>= high school'	33.98	Never	No	Yes	Yes	0.17	37	199	363	89	5.4	3.7	2.9	1.27586	No	7102.38
46802	22	Male	Mexican American	'>= high school'	20.3	Current	No	Yes	No	2.35	42	111	39	61	5.1	3	2.3	1.30435	No	4864.61
46804	40	Female	Non-Hispanic Black	'>= high school'	41.72	Never	Yes	No	Yes	1.75	57	138	116	58	5.5	3.1	2	1.55	No	5169.99
46807	66	Male	Non-Hispanic White	'<high school'	26.72	Former	No	Yes	Yes	0.94	25	122	230	51	11.4	7.5	1.6	4.6875	Yes	4103.7
46811	80	Male	Other Race	'>= high school'	17.34	Never	No	No	Yes	0.28	56	194	65	125	5.6	2.4	1.4	1.71429	No	5213.59
46814	71	Female	Non-Hispanic White	'<high school'	44.5	Never	No	Yes	Yes	0.05	79	191	122	88	6.2	7.7	1.8	4.27778	Yes	6194
46819	58	Female	Mexican American	'<high school'	41.17	Never	No	No	No	0.71	48	155	72	93	8.2	3.4	1.8	1.88889	Yes	3353.1
46822	80	Female	Non-Hispanic White	'>= high school'	28.3	Former	No	No	Yes	2.12	38	112	93	55	6	4.2	1.3	3.23077	Yes	6619.56
46846	78	Female	Non-Hispanic White	'<high school'	25.02	Never	No	No	No	1.09	54	183	137	102	5.2	3.7	4	0.925	No	2196.18
46852	31	Female	Non-Hispanic White	'>= high school'	22.63	Never	Yes	Yes	No	1.41	69	156	87	70	5.2	3.8	2.4	1.58333	No	6578.13
46857	72	Female	Non-Hispanic White	'<high school'	28.32	Former	No	No	Yes	3.92	42	141	188	61	5.7	4.1	0.9	4.55556	No	8224
46862	50	Male	Non-Hispanic White	'>= high school'	24.37	Former	Yes	Yes	No	5	43	172	67	116	5.3	4.5	1.8	2.5	No	12784.6
46864	46	Female	Non-Hispanic White	'>= high school'	22.41	Never	No	Yes	No	2.49	90	226	69	122	5.3	4.2	1.4	3	No	15907.6
46874	80	Female	Non-Hispanic White	'>= high school'	32.25	Never	No	Yes	Yes	4.75	44	132	68	74	5.9	3.4	1.9	1.78947	No	6491.63
46883	55	Female	Mexican American	'<high school'	26.92	Never	Yes	Yes	No	3.13	46	242	139	168	5.2	2.5	1.6	1.5625	No	2126.2
46891	41	Male	Non-Hispanic White	'<high school'	28.21	Current	No	Yes	Yes	0.97	56	220	111	142	4.8	3.9	1.2	3.25	No	6558.16
46897	36	Female	Non-Hispanic White	'>= high school'	29.85	Former	Yes	Yes	No	1.75	47	172	104	104	5.4	3.8	1.9	2	No	15169.5
46900	54	Male	Non-Hispanic White	'<high school'	27.78	Current	No	Yes	No	1.23	35	176	102	121	5.6	5.2	2.1	2.47619	No	16090.9
46901	40	Male	Other Hispanic	'>= high school'	26.55	Never	No	Yes	No	3.52	55	281	140	198	5.5	4.1	1.9	2.15789	No	3511.8
46902	70	Male	Non-Hispanic White	'>= high school'	39.89	Former	No	No	No	2.91	57	184	85	110	6	3	1.6	1.875	Yes	4332.48
46906	52	Male	Mexican American	'>= high school'	36.51	Current	Yes	Yes	No	5	46	257	319	147	5.4	3.6	2	1.8	No	3141.63
46907	58	Male	Other Hispanic	'<high school'	27.1	Current	No	Yes	Yes	0.75	42	220	149	148	5.6	3.1	2.4	1.29167	Yes	3059.33
46909	68	Male	Non-Hispanic White	'>= high school'	33.02	Former	Yes	Yes	No	4.86	52	184	93	113	6.2	2.9	2.4	1.20833	No	15961.4
46911	77	Female	Non-Hispanic White	'>= high school'	21.05	Former	No	No	Yes	5	52	120	86	51	5.8	9.6	2.4	4	No	6769.44
46914	44	Male	Other Hispanic	'>= high school'	27.49	Never	Yes	Yes	Yes	0.35	51	210	129	133	5	2.1	2.1	1	No	3400.04
46924	22	Female	Other Hispanic	'>= high school'	26.07	Never	No	Yes	No	0.66	43	134	64	78	5.1	5.7	1.9	3	No	5794.75
46925	37	Female	Non-Hispanic White	'>= high school'	27.07	Never	Yes	Yes	No	4.01	50	210	100	140	5.4	4	1.9	2.10526	No	23283.4
46927	61	Male	Non-Hispanic White	'>= high school'	36.5	Former	Yes	Yes	Yes	5	46	140	134	67	5.5	6	2	3	No	7998.54
46948	39	Male	Non-Hispanic Black	'>= high school'	21.95	Current	Yes	Yes	No	1.76	44	149	200	65	5.4	1.2	3.2	0.375	No	5039.06
46950	74	Female	Other Hispanic	'<high school'	31.25	Never	No	Yes	Yes	0.61	55	191	134	109	7.5	3.1	2.2	1.40909	Yes	1475.74
46951	78	Male	Non-Hispanic White	'<high school'	15.25	Current	No	Yes	No	1.15	64	165	52	91	5.5	6.4	4.4	1.45455	No	6865.16
46955	55	Male	Non-Hispanic White	'<high school'	24.54	Never	No	No	No	2.34	53	224	38	163	5.2	2.9	1	2.9	No	20932.7
46966	29	Male	Other Hispanic	'>= high school'	19.7	Former	No	Yes	No	1.57	37	193	192	118	4.5	4	2.2	1.81818	No	5834.75
46968	21	Male	Non-Hispanic Black	'<high school'	40.82	Never	No	Yes	No	0.91	55	171	94	97	5	2.1	1.8	1.16667	No	4931.08
46971	67	Female	Non-Hispanic White	'>= high school'	24.94	Former	Yes	Yes	No	3.72	88	205	45	108	5	4.1	3	1.36667	No	12930.9
46973	33	Male	Non-Hispanic Black	'>= high school'	20.14	Current	No	Yes	No	0.5	62	179	126	92	5.6	6.7	2	3.35	No	3942.56
46975	68	Male	Other Hispanic	'<high school'	25.03	Current	No	Yes	Yes	0.64	83	288	94	186	5.3	3	1.4	2.14286	No	2003.5
46979	61	Female	Non-Hispanic White	'>= high school'	28.15	Never	Yes	No	No	2.14	72	240	115	145	6.2	3.6	2.9	1.24138	No	16408.5
46980	24	Female	Non-Hispanic White	'>= high school'	21.11	Current	Yes	Yes	Yes	0.7	36	156	124	95	5.2	2.5	3.2	0.78125	No	10736.9
46983	70	Male	Non-Hispanic White	'>= high school'	31	Never	No	No	No	1.53	40	188	79	132	6.1	3	1.2	2.5	No	6214.28
46985	49	Male	Non-Hispanic Black	'<high school'	20.17	Current	No	Yes	Yes	0.71	148	223	58	63	5.6	2.6	2	1.3	No	5153.46
46989	26	Male	Mexican American	'<high school'	22.61	Never	No	Yes	No	1.45	44	167	125	98	5.1	5.1	2.2	2.31818	No	5034.04
46995	79	Female	Non-Hispanic White	'>= high school'	26.87	Never	Yes	No	No	1.96	70	286	103	195	5.5	3.3	2.3	1.43478	No	8217.77
46996	77	Female	Non-Hispanic White	'>= high school'	30.87	Never	No	No	Yes	1.3	55	151	156	65	6.3	3.8	1.4	2.71429	Yes	5364.47
47001	39	Male	Non-Hispanic White	'>= high school'	36.32	Current	No	Yes	Yes	2.88	42	152	125	85	4.7	6.7	2.5	2.68	Yes	4878.38
47004	39	Male	Non-Hispanic Black	'>= high school'	33.49	Current	Yes	Yes	Yes	2.78	28	191	167	130	5.3	3.7	2	1.85	No	3326.79
47005	53	Male	Non-Hispanic White	'<high school'	33.97	Current	No	Yes	No	1.29	31	144	234	66	6.5	5	1.7	2.94118	Yes	5543.3
47006	32	Female	Other Hispanic	'>= high school'	25.32	Never	Yes	Yes	No	1.79	50	150	70	86	5.2	4.8	2.3	2.08696	No	5841.7
47014	61	Male	Non-Hispanic Black	'>= high school'	31.36	Former	Yes	No	No	4.72	54	189	144	106	7.4	2.1	2.3	0.913043	Yes	1024.72
47033	34	Female	Non-Hispanic White	'>= high school'	21.08	Current	No	Yes	No	1.09	52	248	74	181	5.5	6.1	1.4	4.35714	No	7303.17
47036	21	Male	Non-Hispanic Black	'>= high school'	28.42	Never	Yes	Yes	No	1.7	53	161	50	98	5.3	2.2	2.2	1	No	5108.37
47039	30	Female	Mexican American	'<high school'	26.43	Never	No	Yes	No	0.85	42	125	34	76	5.1	2.3	2	1.15	No	2864.39
47041	33	Female	Mexican American	'<high school'	29.22	Never	No	Yes	No	1.74	42	157	165	82	5	6.1	2.1	2.90476	No	3000.76
47047	26	Female	Non-Hispanic White	'>= high school'	23.89	Never	No	Yes	No	5	52	138	70	72	5	2.6	1.7	1.52941	No	22945.7
47048	30	Male	Mexican American	'>= high school'	28.73	Former	Yes	No	No	2.1	45	185	128	114	5.6	3.6	2.3	1.56522	No	4502.11
47055	70	Female	Non-Hispanic White	'>= high school'	26.91	Never	Yes	Yes	No	5	59	154	72	81	5.7	2.6	1.7	1.52941	No	6939.89
47060	31	Male	Mexican American	'<high school'	27.99	Never	No	Yes	No	3.21	46	213	38	159	5.6	3	2.9	1.03448	No	6410.28
47063	40	Female	Mexican American	'>= high school'	29.12	Never	Yes	No	No	1.41	47	248	299	141	5.2	4.6	2.2	2.09091	No	3190.21
47069	49	Male	Non-Hispanic White	'>= high school'	35.42	Current	No	Yes	Yes	0.51	22	144	339	54	6.7	4.6	2.3	2	Yes	6252.59
47070	80	Female	Non-Hispanic Black	'>= high school'	33.05	Never	No	No	Yes	1.14	53	193	104	119	6.6	4	3.3	1.21212	Yes	3243.18
47073	71	Male	Non-Hispanic White	'>= high school'	37.8	Former	No	Yes	Yes	2.86	35	196	178	125	6.9	3.8	1	3.8	Yes	5453.95
47084	55	Male	Non-Hispanic White	'<high school'	23.54	Former	No	Yes	No	2.95	31	159	144	99	5.1	3.5	2.3	1.52174	No	5294.38
47093	20	Female	Mexican American	'>= high school'	25.37	Never	Yes	Yes	No	0.34	62	142	81	64	5	2.5	2.5	1	No	3535.7
47096	46	Female	Non-Hispanic White	'>= high school'	22.99	Never	No	Yes	Yes	4.83	52	216	226	119	5.6	4.6	1.6	2.875	No	19847.4
47106	72	Male	Non-Hispanic Black	'>= high school'	35.33	Never	No	No	Yes	2.91	42	149	155	76	7	4.8	2.2	2.18182	Yes	2303.38
47109	63	Male	Non-Hispanic Black	'<high school'	16.96	Current	Yes	Yes	No	0.77	115	235	33	113	5.5	4.6	2.2	2.09091	No	1444.29
47114	24	Male	Non-Hispanic White	'>= high school'	21.61	Never	Yes	Yes	No	2.12	57	205	82	132	5.1	2.8	1.7	1.64706	No	16373.7
47120	37	Male	Non-Hispanic Black	'>= high school'	30.29	Never	Yes	Yes	No	3.39	52	154	55	91	5.8	3.4	2.4	1.41667	No	4644.53
47130	21	Female	Non-Hispanic Black	'<high school'	40.67	Never	No	Yes	No	0.41	65	190	102	105	5.5	7.3	2.3	3.17391	No	5020.71
47136	62	Female	Other Hispanic	'<high school'	23.09	Never	No	Yes	Yes	0.86	75	262	142	159	5.5	5.2	1.7	3.05882	No	975.589
47137	30	Female	Non-Hispanic White	'<high school'	35.93	Former	No	No	No	1.49	60	237	200	137	5.2	3.5	2.3	1.52174	No	18826
47144	33	Female	Non-Hispanic Black	'>= high school'	31.04	Never	Yes	No	No	5	76	179	67	90	5.5	2.1	2	1.05	No	5763.61
47147	22	Female	Mexican American	'>= high school'	21.7	Current	Yes	Yes	No	1.34	73	227	164	121	5.3	4.6	3.2	1.4375	No	2759.62
47150	34	Male	Other Hispanic	'>= high school'	30.77	Never	No	Yes	No	2.48	37	205	200	128	5.5	5.1	2.1	2.42857	No	5448.71
47151	50	Female	Non-Hispanic White	'>= high school'	22.88	Never	No	No	Yes	3.37	70	194	117	101	5.5	1.3	2	0.65	No	20663
47158	49	Male	Non-Hispanic White	'>= high school'	27.13	Former	Yes	Yes	No	5	51	245	209	152	5.5	5.4	1.6	3.375	No	15620.6
47159	47	Female	Other Race	'<high school'	37.89	Current	No	Yes	Yes	4.24	45	258	299	153	5.6	4.6	2.3	2	No	16838.4
47175	68	Male	Non-Hispanic White	'>= high school'	27.81	Never	No	Yes	Yes	5	44	132	168	54	5	2.6	2.2	1.18182	No	10455.7
47176	74	Male	Non-Hispanic White	'>= high school'	21.59	Former	No	Yes	No	1.83	97	181	55	73	5.3	2.4	1.5	1.6	No	5901.2
47179	62	Male	Non-Hispanic White	'>= high school'	25.18	Never	No	Yes	No	5	69	187	53	107	5.7	2.6	2.1	1.2381	No	9846.26
47183	37	Female	Non-Hispanic White	'>= high school'	19.53	Former	No	Yes	No	4.84	93	207	70	100	4.8	2	2.1	0.952381	No	11604.4
47186	60	Female	Non-Hispanic Black	'>= high school'	23.3	Current	No	Yes	No	2.18	50	164	119	90	4.8	2.7	2.4	1.125	No	2253.36
47203	73	Male	Non-Hispanic Black	'>= high school'	28.47	Never	Yes	Yes	Yes	4.29	33	195	241	114	5.8	4.3	1.7	2.52941	No	2113.88
47205	29	Female	Non-Hispanic Black	'>= high school'	26.96	Never	No	No	No	0.79	68	160	22	88	5.3	2.1	2.2	0.954545	No	2510.36
47209	30	Female	Non-Hispanic Black	'>= high school'	38.2	Never	Yes	Yes	Yes	3.22	41	154	156	82	5.5	3.3	2.5	1.32	No	7274.28
47210	80	Female	Non-Hispanic Black	'>= high school'	29.68	Former	No	No	Yes	1.46	74	263	142	161	6	7.5	1.2	6.25	Yes	3013.91
47212	58	Female	Non-Hispanic Black	'<high school'	29.97	Current	No	Yes	Yes	0.83	46	168	119	98	8.2	2.5	4	0.625	Yes	3650.33
47223	39	Male	Mexican American	'>= high school'	32.07	Never	Yes	Yes	No	1.97	55	219	166	131	5.2	3.1	2.4	1.29167	No	5191.92
47228	46	Male	Mexican American	'>= high school'	28.24	Never	No	Yes	No	1.16	37	155	129	92	4.9	3.2	2	1.6	No	3448.31
47229	23	Female	Other Race	'>= high school'	22.71	Never	No	Yes	No	2.06	63	154	51	81	5.1	2.9	3.4	0.852941	No	7362.66
47233	61	Female	Mexican American	'<high school'	31.13	Never	No	No	Yes	0.65	44	236	300	132	8.1	3	2.7	1.11111	Yes	1020.36
47246	30	Female	Non-Hispanic White	'>= high school'	19.23	Current	No	Yes	No	5	66	177	112	89	5.3	5.4	2.2	2.45455	No	14482.8
47247	33	Male	Mexican American	'<high school'	25.1	Current	No	Yes	No	1.66	51	204	100	133	4.9	4.2	3	1.4	No	5263.75
47254	51	Male	Non-Hispanic White	'>= high school'	37.17	Former	No	No	Yes	2.84	31	134	78	87	7.6	7.6	4.2	1.80952	Yes	21059.5
47255	37	Female	Other Hispanic	'>= high school'	26.49	Never	No	Yes	No	4.08	56	246	334	123	5.1	5.6	2.3	2.43478	No	3236.81
47256	76	Male	Non-Hispanic White	'<high school'	32.82	Never	No	Yes	No	0.93	40	204	183	127	5.4	3.6	1.6	2.25	No	1865.07
47258	61	Male	Non-Hispanic Black	'<high school'	19.37	Former	No	Yes	No	4.14	55	146	132	65	4.9	1.1	1.8	0.611111	No	1461.8
47264	80	Female	Non-Hispanic White	'<high school'	22.58	Never	No	No	Yes	2.5	45	270	219	181	5.2	4.2	1.2	3.5	No	6250.69
47271	80	Female	Non-Hispanic White	'>= high school'	28.15	Current	Yes	Yes	No	3.43	62	189	145	98	5.9	6	1.3	4.61538	Yes	7090.2
47272	78	Male	Non-Hispanic White	'>= high school'	26.77	Never	No	Yes	Yes	3.85	34	170	151	106	5.3	5.8	1.1	5.27273	No	5773.85
47274	62	Female	Mexican American	'>= high school'	39.76	Never	Yes	Yes	Yes	5	66	234	125	143	6.1	4.2	3.4	1.23529	Yes	1055.97
47277	75	Male	Non-Hispanic White	'<high school'	29.37	Former	Yes	Yes	No	1.92	51	235	161	152	4.8	4.2	1	4.2	No	2903.91
47280	45	Female	Non-Hispanic White	'<high school'	29.06	Never	No	Yes	No	0.96	82	193	76	96	4.9	3.3	1.2	2.75	Yes	4449.12
47283	80	Female	Non-Hispanic White	'>= high school'	26.09	Former	No	No	Yes	1.47	34	189	220	111	5.9	2.4	1	2.4	Yes	7974.82
47284	22	Male	Non-Hispanic White	'>= high school'	23.19	Never	No	No	No	1.67	55	153	125	73	5.2	3.8	2	1.9	No	17019.5
47285	23	Male	Other Hispanic	'<high school'	30.65	Current	No	Yes	No	0.66	51	177	130	100	5.2	3.5	2.7	1.2963	No	7783.15
47287	22	Female	Other Hispanic	'>= high school'	26.89	Never	Yes	Yes	No	1.88	50	189	261	87	5.2	4.8	3.4	1.41176	No	4346.95
47289	40	Female	Non-Hispanic Black	'<high school'	22.74	Current	No	Yes	No	0.69	62	210	111	126	5	1.4	2.4	0.583333	No	5661.4
47295	79	Female	Non-Hispanic White	'>= high school'	21.91	Former	Yes	Yes	Yes	4.81	67	201	139	106	6.1	2.9	1.8	1.61111	No	6716.02
47297	29	Male	Non-Hispanic White	'>= high school'	24.2	Former	No	Yes	No	4.33	52	143	80	75	4.8	2.9	1.8	1.61111	No	14260.2
47304	56	Female	Non-Hispanic White	'>= high school'	32.8	Current	No	Yes	No	0.7	33	158	132	99	8.7	3.9	3	1.3	Yes	5324.47
47305	39	Male	Other Hispanic	'<high school'	21.92	Current	Yes	Yes	No	5	59	197	61	126	5.5	3.4	2.3	1.47826	No	7117.24
47309	64	Female	Mexican American	'>= high school'	32.58	Former	Yes	No	No	0	71	130	86	42	5.7	2.8	2	1.4	Yes	1137.06
47313	34	Male	Non-Hispanic White	'>= high school'	21.4	Current	Yes	Yes	No	5	54	207	208	111	5.3	3.4	2.3	1.47826	No	13028.8
47319	62	Female	Mexican American	'>= high school'	34.86	Never	Yes	No	No	2.14	44	181	144	108	6	3.7	2	1.85	No	1909.84
47322	74	Male	Mexican American	'<high school'	35.24	Former	Yes	Yes	No	1.18	41	222	362	109	6.2	2.6	1.8	1.44444	No	1997.31
47325	53	Male	Non-Hispanic White	'>= high school'	27.47	Former	No	Yes	No	5	55	257	129	176	5.2	4.8	1.9	2.52632	No	15856
47329	22	Female	Non-Hispanic White	'>= high school'	22.15	Never	Yes	Yes	No	3.92	41	164	73	108	5.3	3.8	2.4	1.58333	No	20430.7
47332	43	Male	Non-Hispanic Black	'>= high school'	27.39	Former	No	Yes	No	3.77	52	238	101	166	6.5	1.4	2.4	0.583333	No	4814.39
47334	53	Male	Non-Hispanic White	'>= high school'	28.17	Current	No	Yes	No	0	34	293	140	231	6.1	8.5	1.9	4.47368	No	4246.06
47335	76	Male	Non-Hispanic White	'<high school'	24.36	Current	Yes	Yes	Yes	0.94	39	209	228	124	7	4.6	23.8	0.193277	Yes	2212.18
47336	32	Male	Non-Hispanic White	'>= high school'	29.81	Former	Yes	Yes	No	5	49	181	111	110	5	2.4	1.7	1.41176	No	11408.3
47337	48	Female	Non-Hispanic Black	'>= high school'	44.93	Former	Yes	No	Yes	0.68	45	226	130	155	6.5	4.4	1.9	2.31579	No	5353.02
47350	54	Male	Mexican American	'>= high school'	26.91	Never	Yes	Yes	No	5	47	216	81	153	5.3	3.9	1.9	2.05263	No	3004.31
47352	66	Female	Other Hispanic	'<high school'	21.33	Never	No	No	Yes	0.88	30	253	240	175	6	3.6	2.4	1.5	No	1162.96
47355	20	Male	Mexican American	'>= high school'	25.37	Never	Yes	Yes	No	0.78	58	250	133	165	4.7	5	2.2	2.27273	No	4808.45
47356	33	Male	Other Hispanic	'<high school'	27.43	Never	No	Yes	No	2.07	39	163	221	80	5	2.8	2	1.4	No	4502.11
47372	56	Male	Non-Hispanic White	'>= high school'	27.38	Current	No	Yes	Yes	3.69	40	211	136	144	5.6	5.5	1.3	4.23077	No	17752.2
47374	26	Female	Non-Hispanic White	'>= high school'	28.81	Current	No	Yes	No	2.74	58	151	51	83	5.1	4.5	1.8	2.5	No	17114.7
47377	53	Male	Other Race	'>= high school'	23.31	Former	Yes	Yes	No	1.39	46	182	121	112	5.1	2.6	1.7	1.52941	Yes	14849.2
47384	64	Male	Mexican American	'<high school'	27.13	Never	Yes	Yes	Yes	0.7	87	190	103	82	5.2	3	1.5	2	No	1223.33
47389	60	Male	Non-Hispanic Black	'>= high school'	22.48	Former	Yes	Yes	No	5	62	212	140	122	5.3	2.9	1.4	2.07143	No	1348.56
47394	80	Male	Non-Hispanic White	'<high school'	22.89	Former	No	No	No	1.24	41	194	112	131	6.8	2.7	2.3	1.17391	No	2320.85
47395	40	Male	Non-Hispanic White	'>= high school'	25.78	Never	No	Yes	Yes	5	27	165	337	71	5.2	3.4	1.8	1.88889	No	15336.6
47396	75	Female	Other Hispanic	'>= high school'	23.82	Never	No	No	Yes	1.27	73	227	112	132	5.4	3.8	1.4	2.71429	No	1868.23
47397	62	Male	Non-Hispanic White	'>= high school'	39.95	Former	Yes	Yes	Yes	5	46	102	95	37	7.2	4.1	1	4.1	Yes	9652.78
47402	26	Male	Non-Hispanic White	'>= high school'	30.27	Former	Yes	Yes	No	2.02	61	248	119	163	5.1	3.5	1.7	2.05882	No	16373.7
47403	61	Male	Non-Hispanic Black	'>= high school'	25.85	Never	Yes	Yes	No	5	48	181	42	125	5.4	2.4	1.7	1.41176	No	1613.46
47404	50	Male	Non-Hispanic Black	'>= high school'	33.64	Never	No	Yes	No	3.87	45	196	85	134	5.5	4.3	2.1	2.04762	No	9796.03
47405	29	Male	Non-Hispanic Black	'>= high school'	28.72	Current	No	Yes	No	1.32	70	203	88	115	6	2.5	2.1	1.19048	No	4683.47
47420	50	Male	Other Hispanic	'>= high school'	20.54	Current	No	Yes	No	3.13	37	213	149	146	5.6	5.1	2.8	1.82143	No	2961.77
47422	42	Male	Mexican American	'>= high school'	28.4	Never	Yes	Yes	No	3.63	41	232	200	151	5.5	5.8	2.6	2.23077	No	3139.51
47426	78	Female	Non-Hispanic White	'>= high school'	29.64	Never	No	No	No	1.14	71	165	98	74	5.5	3.2	1.2	2.66667	No	7858.77
47432	58	Female	Non-Hispanic White	'>= high school'	30.72	Never	No	No	No	5	59	179	108	98	5.9	2.1	1.1	1.90909	No	23891
47438	60	Male	Non-Hispanic White	'>= high school'	25.09	Current	Yes	Yes	No	5	41	232	103	170	5.5	5.6	2.3	2.43478	No	11323
47458	24	Male	Non-Hispanic Black	'<high school'	18.85	Current	Yes	Yes	No	0.5	60	165	67	92	4.9	2.9	2	1.45	No	4695.59
47460	46	Female	Non-Hispanic White	'<high school'	44.45	Never	No	No	No	0.51	39	239	257	149	6.9	5.5	2.5	2.2	Yes	5891.76
47466	47	Female	Mexican American	'>= high school'	26.58	Never	No	Yes	No	1.73	57	258	128	175	5.5	7.2	0.8	9	No	4649.12
47469	55	Male	Non-Hispanic White	'>= high school'	33.2	Former	Yes	Yes	No	5	37	210	205	132	5.8	3.6	1.7	2.11765	No	16495.5
47485	61	Female	Non-Hispanic White	'>= high school'	37.84	Former	Yes	Yes	Yes	5	53	213	147	131	5.4	3.1	1.5	2.06667	No	12009.2
47498	46	Female	Non-Hispanic White	'>= high school'	25.46	Former	Yes	Yes	No	4.97	69	197	94	109	5.1	2.5	1.4	1.78571	No	15907.6
47505	78	Male	Non-Hispanic White	'>= high school'	28.06	Former	Yes	Yes	No	1.75	41	231	232	144	6.9	5.6	1.3	4.30769	Yes	1742.29
47506	26	Female	Mexican American	'<high school'	48.64	Never	No	Yes	No	0.61	44	211	293	108	5.5	6.7	1.8	3.72222	No	4346.95
47508	26	Male	Non-Hispanic White	'>= high school'	24.67	Former	Yes	Yes	No	5	45	143	105	77	5.1	4.2	2.1	2	No	17033.4
47511	71	Male	Non-Hispanic White	'<high school'	29.6	Current	No	No	Yes	0.71	44	157	172	79	5.6	4.4	2.6	1.69231	No	2054.06
47512	52	Male	Non-Hispanic White	'>= high school'	26.3	Former	Yes	Yes	No	1.16	44	235	121	167	5.3	3.4	2.6	1.30769	No	4807.04
47520	56	Male	Non-Hispanic White	'>= high school'	31.14	Former	No	Yes	Yes	5	40	164	111	102	5.8	4.3	2.4	1.79167	No	16722.4
47522	58	Male	Non-Hispanic Black	'>= high school'	29.8	Former	No	Yes	No	5	57	175	106	97	5.8	3.4	1.4	2.42857	No	6940.04
47523	54	Female	Non-Hispanic White	'>= high school'	21.87	Former	Yes	Yes	No	0.87	86	253	94	148	5.2	3.4	2.3	1.47826	No	7221.46
47528	40	Female	Non-Hispanic Black	'>= high school'	24.26	Current	Yes	Yes	No	2.5	69	231	67	149	4.8	2.5	1.4	1.78571	No	5074.32
47533	63	Female	Non-Hispanic White	'>= high school'	30.58	Former	No	Yes	No	2.92	49	173	149	94	5.9	1.8	2.5	0.72	No	11250
47534	51	Male	Non-Hispanic White	'>= high school'	30.67	Former	No	Yes	No	5	41	195	111	132	5.4	3.7	1.7	2.17647	No	23380.1
47535	30	Female	Mexican American	'<high school'	20.91	Current	No	No	No	1.09	55	167	106	91	5.2	5.6	3.7	1.51351	No	4222.39
47543	22	Female	Mexican American	'>= high school'	26.22	Never	Yes	No	No	0.73	129	295	266	113	4.9	6.5	1.3	5	No	4313.47
47551	72	Male	Non-Hispanic Black	'<high school'	16.97	Current	No	Yes	No	1.3	91	201	85	93	5.4	3.2	2.3	1.3913	No	1725.72
47564	46	Female	Non-Hispanic White	'>= high school'	32.23	Current	No	No	No	0.52	43	150	90	89	5.3	6	2.1	2.85714	No	5244.6
47579	68	Male	Other Hispanic	'<high school'	27.95	Never	No	No	No	1.9	62	259	71	183	5.5	3.3	1.3	2.53846	No	2598.48
47586	27	Female	Other Hispanic	'>= high school'	36.67	Former	No	No	No	3.87	74	159	54	74	5.5	2.9	1.9	1.52632	No	7309.47
47588	77	Female	Non-Hispanic White	'>= high school'	24.89	Former	No	Yes	Yes	2.88	42	159	181	81	6	4.5	2.2	2.04545	No	6743.75
47590	49	Female	Non-Hispanic White	'>= high school'	21	Former	Yes	No	No	2.31	50	185	167	102	5.8	2.4	2.5	0.96	No	18302.7
47593	27	Male	Non-Hispanic White	'>= high school'	20.74	Current	No	Yes	No	0.43	53	151	53	87	4.8	2.6	1.9	1.36842	No	12468
47598	22	Male	Mexican American	'<high school'	31.05	Current	No	Yes	No	1.45	31	156	118	101	4.9	3.6	1.6	2.25	No	5034.04
47600	38	Male	Mexican American	'>= high school'	38.69	Former	No	Yes	Yes	1.47	33	156	340	55	6.2	6.8	2	3.4	No	7643.13
47602	53	Female	Other Race	'>= high school'	20.14	Never	No	No	No	1.39	71	197	74	111	5.6	2.2	1.5	1.46667	No	17112.6
47613	80	Female	Non-Hispanic White	'>= high school'	23.32	Former	Yes	Yes	No	5	74	283	130	183	5.8	2.9	1.2	2.41667	No	6010.87
47614	75	Female	Non-Hispanic White	'<high school'	29.63	Former	No	No	Yes	1.56	58	343	248	235	5.4	3.5	2.1	1.66667	No	8139.88
47620	71	Female	Mexican American	'<high school'	33.41	Never	No	No	No	0.87	64	223	211	117	5.6	4.9	1.9	2.57895	No	1397.23
47623	55	Male	Non-Hispanic Black	'>= high school'	25.75	Never	No	Yes	No	5	33	217	198	144	5.2	3.4	2.5	1.36	No	3099.7
47626	67	Female	Non-Hispanic White	'>= high school'	22.93	Former	No	Yes	No	2.86	83	237	68	140	5.9	2.3	2.1	1.09524	No	12244
47632	21	Female	Non-Hispanic White	'>= high school'	20.27	Never	Yes	Yes	No	2.94	59	159	193	61	4.8	2.3	2.4	0.958333	No	17463.6
47633	33	Female	Other Hispanic	'<high school'	27.69	Current	No	Yes	No	1.21	43	190	107	126	5.7	4.4	3.1	1.41935	No	5671.65
47636	74	Male	Mexican American	'<high school'	34.51	Never	No	No	Yes	1.66	46	157	106	90	6.4	3.1	1.6	1.9375	Yes	1537.29
47642	61	Male	Non-Hispanic Black	'>= high school'	30.88	Former	Yes	Yes	No	1.61	58	293	187	198	6.4	2.4	2.4	1	No	1235.52
47648	72	Female	Non-Hispanic Black	'>= high school'	21.02	Never	No	Yes	No	5	99	190	39	83	5.4	3.7	0.7	5.28571	No	2435.87
47649	33	Male	Other Hispanic	'>= high school'	34.35	Never	No	Yes	No	0.7	52	239	129	161	5.4	10.3	1.5	6.86667	No	7643.13
47650	63	Female	Non-Hispanic White	'>= high school'	31.29	Former	Yes	Yes	Yes	5	39	204	132	139	5.8	4.8	2	2.4	No	11594.3
47661	72	Male	Non-Hispanic White	'>= high school'	28.57	Never	Yes	Yes	Yes	4.38	49	230	182	145	5.6	3.1	1.7	1.82353	No	5522.28
47668	68	Female	Non-Hispanic Black	'<high school'	27.49	Never	No	No	No	1.15	74	256	146	153	5.8	2.9	1.9	1.52632	No	3596.88
47677	57	Female	Non-Hispanic Black	'<high school'	37.68	Never	No	Yes	Yes	0.57	62	279	208	175	5.2	2.2	1.9	1.15789	No	4622.54
47701	60	Male	Other Race	'>= high school'	21.26	Former	Yes	Yes	Yes	5	81	253	51	162	5.4	4	1.6	2.5	No	13160.7
47702	29	Female	Non-Hispanic White	'>= high school'	38.26	Former	No	No	No	0.74	47	181	210	92	5.2	5.4	2.3	2.34783	No	12140.7
47706	44	Female	Non-Hispanic White	'>= high school'	21.32	Never	Yes	No	No	3.32	66	202	74	121	5.6	1.7	1.1	1.54545	No	12301.2
47708	35	Female	Mexican American	'<high school'	30.13	Never	No	Yes	No	1.3	59	192	96	114	5.4	5.7	2.1	2.71429	No	2894.84
47711	29	Female	Non-Hispanic White	'>= high school'	35.98	Never	Yes	Yes	No	5	55	186	68	117	4.8	2.1	2.1	1	No	22945.7
47715	80	Female	Non-Hispanic White	'>= high school'	20.09	Never	No	No	Yes	5	60	209	85	132	5.8	2.3	1.8	1.27778	No	9140.34
47721	61	Male	Non-Hispanic Black	'>= high school'	32.97	Former	No	Yes	Yes	3.46	86	143	49	47	5.9	5.2	2.7	1.92593	No	1523.67
47727	42	Female	Non-Hispanic White	'>= high school'	23.31	Former	Yes	Yes	No	5	96	193	103	76	4.9	2.6	1.7	1.52941	No	17600.6
47741	51	Male	Non-Hispanic White	'>= high school'	31.8	Never	Yes	Yes	No	2.49	33	166	167	100	5	5.3	2.7	1.96296	No	15583.7
47749	31	Female	Non-Hispanic Black	'<high school'	31.48	Current	No	Yes	Yes	0.36	57	182	56	114	5.6	2.1	2.5	0.84	No	5065.64
47757	70	Male	Non-Hispanic White	'>= high school'	24.61	Former	No	Yes	No	2.29	45	104	22	55	6.8	9.1	1.5	6.06667	No	8761.46
47759	54	Male	Mexican American	'>= high school'	30.35	Former	No	Yes	No	2.42	49	300	147	222	5.6	2.4	1.8	1.33333	No	2278.42
47762	32	Male	Non-Hispanic Black	'>= high school'	25.08	Never	No	Yes	No	1.83	58	136	55	67	5.6	2.2	2.2	1	No	4491.98
47764	22	Male	Mexican American	'>= high school'	23.01	Former	No	Yes	No	2.35	44	139	62	83	5.4	4.9	1.9	2.57895	No	4864.61
47771	79	Female	Non-Hispanic White	'<high school'	22.71	Never	No	No	Yes	1.67	46	191	122	121	5.4	4.4	1.4	3.14286	No	6383.39
47774	34	Male	Non-Hispanic Black	'>= high school'	25.12	Never	Yes	Yes	No	3.85	53	131	41	70	4.6	2.1	1.5	1.4	No	5333.55
47775	26	Male	Non-Hispanic White	'<high school'	30.65	Current	No	Yes	Yes	0.86	52	207	110	133	5.3	3.3	2.3	1.43478	No	9909.83
47778	67	Female	Non-Hispanic White	'<high school'	31.54	Current	No	No	Yes	1	49	133	64	71	6.6	5.5	1.6	3.4375	Yes	4591.95
47785	28	Male	Non-Hispanic White	'>= high school'	23.91	Current	Yes	Yes	No	5	74	182	61	96	5	3.1	2.2	1.40909	No	27579.3
47790	62	Male	Non-Hispanic White	'>= high school'	28.59	Former	Yes	Yes	No	5	37	161	151	94	5.8	3.5	2.6	1.34615	No	10358.9
47800	20	Male	Mexican American	'<high school'	27.38	Never	No	Yes	No	2.14	43	172	110	107	5.3	13.7	2.2	6.22727	No	6781.69
47803	35	Female	Mexican American	'>= high school'	47.47	Never	Yes	No	No	1.45	48	195	91	129	5.8	4.1	1.8	2.27778	No	3474.86
47815	62	Male	Mexican American	'<high school'	29.02	Former	No	Yes	No	1.25	48	177	123	104	5.6	2.7	2	1.35	No	1373.87
47819	59	Male	Non-Hispanic White	'>= high school'	39.31	Never	Yes	Yes	Yes	5	59	152	75	78	5.5	4.2	1.6	2.625	No	20731
47825	69	Female	Other Hispanic	'>= high school'	21.97	Never	No	Yes	Yes	2.05	54	206	147	123	6.5	3.2	3	1.06667	Yes	1999.77
47826	36	Male	Non-Hispanic White	'<high school'	23.91	Never	No	Yes	No	0.87	51	148	38	89	5.3	3.2	1.6	2	No	3305.53
47832	42	Female	Non-Hispanic Black	'>= high school'	23.77	Never	Yes	No	Yes	2.98	61	179	57	107	6.1	4.2	1.6	2.625	No	5148.33
47833	35	Male	Non-Hispanic White	'>= high school'	33.59	Former	No	Yes	No	0.69	49	198	196	110	5.2	9.8	2.7	3.62963	No	4652.17
47835	31	Male	Non-Hispanic White	'>= high school'	28.36	Never	No	Yes	No	5	47	150	38	95	5.1	3	1.8	1.66667	No	15284.6
47838	27	Female	Non-Hispanic White	'>= high school'	25.56	Never	No	Yes	No	5	37	170	83	116	5	5.6	1.9	2.94737	No	21947.1
47842	37	Female	Non-Hispanic Black	'>= high school'	20.53	Never	No	Yes	No	3.39	66	188	64	109	5.4	2.6	1.9	1.36842	No	5445.37
47843	32	Male	Non-Hispanic White	'<high school'	32.88	Current	No	Yes	No	5	39	189	200	110	5	5.9	1.8	3.27778	No	15112.7
47850	49	Female	Non-Hispanic White	'>= high school'	27.63	Current	No	Yes	No	1.23	62	219	86	140	5.6	10.9	2.3	4.73913	No	15164.7
47859	47	Male	Non-Hispanic White	'<high school'	15.66	Current	No	Yes	No	0.88	69	195	69	112	5.3	5.2	2.4	2.16667	No	6320.44
47862	21	Male	Non-Hispanic White	'>= high school'	29.07	Former	Yes	Yes	No	2.57	61	170	48	99	5	2.7	2.5	1.08	No	19276.2
47869	75	Male	Non-Hispanic White	'<high school'	28.98	Former	No	Yes	No	1.14	40	252	285	155	5.7	3.9	1.8	2.16667	No	2212.18
47872	72	Female	Non-Hispanic Black	'>= high school'	32.06	Never	Yes	No	Yes	2.04	60	226	107	145	6.6	4.1	2.2	1.86364	No	2533.58
47874	79	Female	Non-Hispanic White	'>= high school'	20.36	Former	No	Yes	Yes	1.12	87	243	70	142	5.9	4.6	0.8	5.75	No	5057.02
47881	44	Male	Non-Hispanic White	'>= high school'	27	Never	Yes	Yes	No	3.79	43	228	337	118	5.2	2.9	0.9	3.22222	No	21110.9
47887	80	Female	Non-Hispanic White	'<high school'	24.32	Former	No	Yes	Yes	2.92	69	195	114	103	5.6	3.3	1.2	2.75	No	6923.9
47890	33	Male	Other Race	'>= high school'	27.46	Never	No	No	Yes	5	52	165	93	94	5.4	4.7	2.7	1.74074	No	12980.6
47894	43	Male	Non-Hispanic White	'>= high school'	27.59	Former	Yes	Yes	No	0.81	36	197	155	130	4.8	3.3	1.3	2.53846	No	13654.7
47901	61	Male	Other Hispanic	'>= high school'	32.72	Current	Yes	Yes	No	4.9	44	176	92	114	5.8	5.8	1.6	3.625	No	1633.67
47911	61	Female	Non-Hispanic Black	'>= high school'	32.4	Never	Yes	No	Yes	5	54	185	124	106	6.5	3.4	3.5	0.971429	No	3275.61
47924	38	Female	Non-Hispanic White	'>= high school'	25.25	Never	Yes	No	Yes	3.57	47	244	207	156	5.3	3.6	2	1.8	No	16630.4
47927	25	Female	Non-Hispanic White	'>= high school'	23.85	Never	Yes	Yes	No	5	41	162	172	87	4.9	5.6	2.3	2.43478	No	22790.2
47929	72	Female	Non-Hispanic White	'>= high school'	25.51	Never	Yes	No	Yes	3.65	88	190	62	90	5.4	3	1	3	No	5566.99
47936	46	Female	Non-Hispanic White	'>= high school'	24.06	Never	Yes	Yes	No	5	73	192	73	104	5.4	5.8	1.4	4.14286	No	22139.4
47938	40	Male	Non-Hispanic White	'<high school'	26.33	Current	No	No	No	0.86	56	151	87	78	4.9	3.7	1.8	2.05556	No	7077.22
47947	80	Male	Mexican American	'<high school'	22.89	Former	No	No	No	2.26	39	305	241	218	13.1	4.6	1.6	2.875	No	1454.78
47949	49	Female	Non-Hispanic White	'>= high school'	37.52	Never	No	Yes	Yes	3.41	61	206	111	123	5.3	5.5	2.1	2.61905	No	7587.19
47957	59	Female	Non-Hispanic White	'<high school'	24.99	Current	No	Yes	No	1.51	59	267	104	187	4.6	8.5	2.5	3.4	No	6611.68
47958	49	Female	Non-Hispanic White	'>= high school'	33.24	Never	No	Yes	No	5	46	224	133	151	5.1	4.3	1.6	2.6875	No	17059.6
47967	27	Male	Non-Hispanic White	'>= high school'	24.07	Former	Yes	Yes	No	0.98	60	196	75	121	5	3.8	1.4	2.71429	No	6301.4
47971	24	Female	Non-Hispanic White	'>= high school'	21.29	Never	No	Yes	No	2.31	46	195	118	125	5.2	3.7	1.9	1.94737	No	24262.3
47978	27	Male	Non-Hispanic White	'<high school'	24.82	Current	Yes	Yes	No	2.45	59	177	175	83	5.1	2.8	1.3	2.15385	No	8130.48
47979	68	Male	Non-Hispanic White	'<high school'	21.79	Current	No	Yes	No	0.87	45	165	76	105	5.6	9.9	1.5	6.6	No	4303.57
47982	45	Male	Non-Hispanic White	'>= high school'	24.15	Never	No	Yes	No	3.32	65	178	86	96	5.3	2.9	1.9	1.52632	No	13654.7
47986	71	Male	Non-Hispanic White	'>= high school'	20.56	Former	Yes	Yes	No	3.93	78	221	78	127	9.8	1.8	1	1.8	Yes	5670.87
47988	38	Male	Other Hispanic	'>= high school'	31.29	Former	Yes	Yes	No	1.36	42	229	138	159	5.2	4.2	2.8	1.5	No	4863.27
47994	80	Female	Non-Hispanic White	'>= high school'	24.82	Never	Yes	Yes	No	2.14	74	202	114	105	5.6	2.5	1.8	1.38889	No	6304.45
48005	73	Female	Non-Hispanic White	'>= high school'	31.14	Never	No	No	Yes	1.79	33	264	309	169	6.3	5.2	0.8	6.5	Yes	10195.9
48012	27	Female	Non-Hispanic White	'<high school'	31.59	Current	No	No	No	0.9	44	213	128	143	4.9	3.2	2.1	1.52381	No	9270.96
48020	37	Female	Non-Hispanic Black	'<high school'	31.93	Current	Yes	Yes	Yes	0.01	60	181	57	110	5.1	3.5	3.1	1.12903	No	5763.61
48033	58	Male	Non-Hispanic White	'>= high school'	24.1	Former	Yes	Yes	Yes	5	56	193	99	117	5.3	2.8	1.3	2.15385	No	17955.6
48040	62	Female	Non-Hispanic Black	'>= high school'	25.43	Never	No	No	Yes	1.73	76	250	70	160	8.1	5.1	2	2.55	Yes	2013.61
48042	79	Female	Non-Hispanic White	'<high school'	23.59	Former	No	No	No	1.47	73	212	83	122	5.8	8.1	1.9	4.26316	No	9305.89
48050	50	Male	Mexican American	'<high school'	31.06	Former	Yes	Yes	Yes	1.41	36	200	358	92	5.7	3.3	1.8	1.83333	No	2067
48051	46	Male	Non-Hispanic White	'<high school'	34.67	Never	No	Yes	Yes	1.15	42	298	228	210	6.4	4.6	1.3	3.53846	Yes	5465.22
48054	45	Female	Non-Hispanic Black	'>= high school'	42.36	Never	No	No	Yes	4.96	51	153	63	89	5.6	3	1.6	1.875	No	5687.91
48056	24	Male	Mexican American	'<high school'	26.21	Never	Yes	Yes	No	1.16	39	162	160	91	5.1	2.3	3.7	0.621622	No	3706.55
48065	79	Male	Non-Hispanic White	'<high school'	26.97	Former	No	No	Yes	1.43	38	172	187	97	6.1	6.1	3.6	1.69444	Yes	1866.92
48076	70	Male	Non-Hispanic White	'>= high school'	29.15	Former	No	Yes	Yes	4.67	58	182	78	108	5.5	2.1	1.2	1.75	No	5901.2
48081	38	Male	Other Race	'>= high school'	33.49	Never	Yes	No	Yes	5	29	152	116	100	5.4	3.7	1.3	2.84615	No	11408.3
48086	75	Male	Non-Hispanic White	'>= high school'	26.36	Never	No	Yes	Yes	2.19	52	186	114	111	5.9	4.6	2.6	1.76923	No	5224.01
48087	33	Female	Non-Hispanic Black	'>= high school'	33.89	Never	Yes	No	Yes	3.11	77	151	34	67	5.1	2	1.9	1.05263	No	4722.02
48099	23	Male	Other Hispanic	'>= high school'	36.45	Never	Yes	Yes	No	2.42	44	147	45	94	4.9	5.2	1.8	2.88889	No	5947.04
48107	25	Female	Non-Hispanic Black	'<high school'	45.43	Never	No	Yes	No	2.45	35	191	150	126	6.6	2.8	2.1	1.33333	No	5380.35
48108	80	Male	Non-Hispanic White	'>= high school'	30.14	Former	No	No	Yes	5	56	162	148	76	5.3	3.8	1.2	3.16667	No	6066.38
48133	52	Male	Non-Hispanic White	'>= high school'	36.26	Never	Yes	Yes	Yes	0.5	32	120	93	69	5.8	4.4	2.2	2	Yes	4960.81
48134	29	Female	Non-Hispanic White	'>= high school'	24.22	Former	No	Yes	No	1.9	56	223	75	152	5.2	4.5	1.3	3.46154	No	10187
48141	27	Female	Other Hispanic	'<high school'	17.96	Current	No	Yes	No	0.67	47	406	90	341	5.1	4.7	2.4	1.95833	No	4352.26
48144	28	Female	Non-Hispanic White	'>= high school'	42.42	Never	Yes	Yes	No	3.52	49	181	95	113	4.9	2.7	2.3	1.17391	No	22247.9
48148	49	Male	Other Hispanic	'<high school'	32.91	Never	Yes	Yes	No	1.64	45	189	165	111	5.3	3.2	2.3	1.3913	No	4542.48
48155	38	Female	Non-Hispanic Black	'>= high school'	49.82	Never	No	No	Yes	1.27	46	167	95	102	4.8	2.4	2.3	1.04348	No	5022.95
48156	57	Female	Non-Hispanic White	'>= high school'	30.82	Never	Yes	Yes	Yes	3.93	50	223	128	147	5	2.2	1.6	1.375	No	23081.5
48162	80	Female	Non-Hispanic White	'<high school'	16.77	Never	No	No	Yes	1.5	74	194	61	108	6.2	3.6	1.1	3.27273	No	8201.03
48169	48	Female	Mexican American	'>= high school'	28.74	Former	No	Yes	No	5	43	187	221	100	5.1	2.4	2	1.2	No	4524.91
48172	34	Male	Non-Hispanic White	'>= high school'	24.85	Never	No	Yes	No	5	64	208	62	132	5.4	3.4	1.1	3.09091	No	15284.6
48173	22	Female	Non-Hispanic Black	'<high school'	40.82	Current	No	No	No	0.5	53	156	73	88	6	3.5	2.3	1.52174	No	5073.21
48175	59	Female	Non-Hispanic Black	'>= high school'	31.71	Never	Yes	Yes	Yes	5	70	161	56	80	6	2.7	1.7	1.58824	No	7413.22
48181	40	Female	Non-Hispanic White	'>= high school'	26.9	Never	Yes	Yes	No	5	52	155	112	81	5.3	5.3	2.2	2.40909	No	28021
48182	57	Male	Non-Hispanic White	'>= high school'	27.38	Former	No	No	No	2.14	31	219	323	123	5.9	5.1	2.1	2.42857	No	16722.4
48189	38	Female	Non-Hispanic White	'>= high school'	33.14	Current	Yes	Yes	No	3.39	57	297	168	206	5.3	3	1.9	1.57895	No	14641.6
48191	48	Female	Mexican American	'>= high school'	38.93	Former	No	Yes	Yes	4.62	45	209	141	136	5.8	5.9	2.3	2.56522	No	4859.6
48193	80	Male	Non-Hispanic White	'>= high school'	28.7	Never	No	No	Yes	4.02	40	187	192	109	5.8	5.1	1.9	2.68421	No	4657.49
48194	64	Female	Non-Hispanic White	'>= high school'	22.7	Never	No	No	Yes	1.02	76	259	128	157	5.1	3.1	2	1.55	No	4368.46
48200	55	Male	Non-Hispanic White	'<high school'	26.52	Never	Yes	Yes	Yes	1.18	47	236	150	159	5.5	4.5	3	1.5	No	4950.54
48203	54	Male	Non-Hispanic White	'<high school'	24.74	Current	No	Yes	No	1.44	56	214	134	131	5.8	4.5	2.2	2.04545	No	5061.68
48208	52	Male	Non-Hispanic White	'>= high school'	28.29	Current	Yes	Yes	Yes	4.04	63	272	132	183	5.4	5.8	2.4	2.41667	No	16016
48211	54	Female	Non-Hispanic Black	'>= high school'	27.28	Never	Yes	No	Yes	1.99	64	223	95	140	11.3	2.3	1.3	1.76923	Yes	4029.33
48215	49	Male	Mexican American	'<high school'	26.32	Former	No	Yes	No	0.4	57	214	84	140	5.8	6.4	1.8	3.55556	No	4544.14
48217	75	Male	Non-Hispanic White	'>= high school'	31.23	Former	No	Yes	Yes	1.79	48	163	139	87	6.8	3.4	0.9	3.77778	No	9155.81
48219	28	Male	Non-Hispanic Black	'>= high school'	28.77	Former	Yes	Yes	No	3.04	87	158	14	68	5.2	4.9	1.4	3.5	No	6001.52
48224	59	Male	Non-Hispanic White	'>= high school'	24.96	Current	No	Yes	No	5	86	251	110	143	5.8	3	1.3	2.30769	No	16722.4
48245	43	Male	Non-Hispanic Black	'<high school'	19.34	Current	No	Yes	No	3.62	128	244	63	103	4.9	1.5	1.5	1	No	4492.12
48248	50	Male	Other Hispanic	'<high school'	38.46	Former	Yes	Yes	No	5	35	252	256	166	6.8	3	2.9	1.03448	No	1942.57
48249	78	Male	Non-Hispanic Black	'>= high school'	22.78	Never	Yes	Yes	Yes	1.77	53	130	105	56	5.4	2.8	1	2.8	No	2080.31
48257	51	Female	Non-Hispanic White	'>= high school'	47.34	Never	No	No	Yes	1.82	47	317	193	231	7.3	5	3.3	1.51515	Yes	8000.25
48260	68	Female	Non-Hispanic Black	'>= high school'	33.93	Never	No	No	No	3.07	70	242	71	158	6	1.7	2.2	0.772727	No	2352.25
48264	44	Female	Other Hispanic	'>= high school'	39.85	Never	Yes	Yes	Yes	3.13	50	235	115	162	5.3	5.2	2.2	2.36364	No	3426.9
48270	31	Male	Non-Hispanic White	'<high school'	33.5	Never	No	Yes	Yes	2.42	46	203	105	136	5	2.8	1.9	1.47368	No	13562.6
48271	72	Male	Non-Hispanic White	'<high school'	31.91	Current	No	Yes	No	2.59	33	138	148	75	5.8	5.2	1.8	2.88889	No	6499.96
48272	70	Female	Non-Hispanic White	'>= high school'	18.53	Current	No	Yes	Yes	2.86	61	214	75	138	5.2	2.5	2.2	1.13636	No	4664.54
48275	23	Female	Other Hispanic	'>= high school'	37.91	Never	No	No	Yes	1.75	63	218	132	129	5	6.6	1.5	4.4	No	4716.54
48278	74	Male	Non-Hispanic Black	'>= high school'	28.34	Never	Yes	Yes	Yes	2.36	54	276	170	188	5.9	1.8	2.1	0.857143	No	1886.39
48282	69	Male	Non-Hispanic White	'>= high school'	25.65	Former	No	Yes	Yes	5	62	174	135	85	5.1	3.1	1.7	1.82353	No	10455.7
48284	64	Male	Non-Hispanic White	'>= high school'	27.5	Former	No	No	No	1.46	39	135	149	66	5.5	2.6	1.4	1.85714	No	3439.76
48287	40	Female	Non-Hispanic White	'>= high school'	28.22	Never	Yes	Yes	No	5	62	233	114	148	4.9	3.5	1.8	1.94444	No	21171.7
48297	53	Male	Non-Hispanic White	'>= high school'	27.37	Former	Yes	Yes	No	2.59	55	242	173	152	5.4	1.7	1.9	0.894737	No	15890.6
48298	56	Male	Non-Hispanic White	'>= high school'	27.67	Former	Yes	Yes	No	1.39	32	172	192	102	5.3	2.8	1.8	1.55556	No	6035.17
48314	60	Female	Non-Hispanic White	'>= high school'	27.4	Former	No	Yes	No	0.78	69	208	54	128	5.3	3.1	1.4	2.21429	No	5068.23
48335	66	Female	Non-Hispanic White	'<high school'	31.12	Never	No	No	No	2.42	44	255	220	167	5.7	2.8	1	2.8	No	4872.14
48336	44	Female	Non-Hispanic White	'>= high school'	26.91	Current	Yes	No	No	4.07	32	117	90	67	5.3	4.2	2.5	1.68	No	18702.6
48337	66	Male	Other Race	'>= high school'	22.09	Never	Yes	No	No	2.35	78	152	36	67	7	3.1	1	3.1	Yes	3104.07
48342	31	Male	Non-Hispanic Black	'>= high school'	28	Current	No	Yes	No	2.91	43	210	100	147	5.4	4.1	3.4	1.20588	No	4272.98
48345	23	Male	Other Race	'>= high school'	20.49	Former	Yes	No	No	2.4	52	198	83	129	5.5	4.4	2.7	1.62963	No	20189
48356	30	Female	Non-Hispanic White	'>= high school'	22.88	Never	Yes	Yes	No	2.42	64	148	43	75	5.3	2.9	1.7	1.70588	No	13484.5
48365	53	Female	Mexican American	'<high school'	36.06	Former	No	Yes	No	1.83	36	240	270	150	6	3.6	1.8	2	No	3353.1
48366	33	Female	Non-Hispanic White	'>= high school'	25.3	Never	No	Yes	No	4.12	71	178	116	84	5	3.9	1.7	2.29412	No	17367.9
48372	47	Male	Non-Hispanic White	'>= high school'	29.32	Never	No	Yes	No	5	39	159	98	100	5.1	4.9	1	4.9	No	17932.1
48374	50	Female	Mexican American	'<high school'	21.42	Current	No	No	Yes	0.89	82	228	93	127	5.4	5.1	2.1	2.42857	No	2931.26
48379	31	Female	Non-Hispanic White	'>= high school'	23.46	Current	No	Yes	No	0.58	135	253	118	94	5.1	2.6	2	1.3	No	5189.17
48390	27	Male	Non-Hispanic Black	'<high school'	23.54	Current	No	Yes	No	1.45	68	131	81	47	5.4	1	2.5	0.4	No	4900.8
48391	64	Female	Non-Hispanic Black	'>= high school'	24.42	Never	No	Yes	No	2.56	85	236	115	128	5.4	3.6	2.6	1.38462	No	2175.83
48396	37	Female	Mexican American	'>= high school'	26.34	Never	No	Yes	No	1.81	57	156	75	84	4.6	3.2	1.4	2.28571	No	3880.18
48401	60	Female	Non-Hispanic White	'>= high school'	28.07	Never	No	Yes	Yes	5	43	162	106	98	5.2	3.2	1.2	2.66667	No	15292.9
48404	80	Male	Non-Hispanic White	'>= high school'	32.01	Former	Yes	Yes	No	1.96	49	269	121	196	5.6	6.1	2.1	2.90476	No	4749.28
48414	58	Female	Non-Hispanic White	'>= high school'	33.95	Current	No	No	No	0.87	34	126	182	56	10.6	5.5	3	1.83333	Yes	6097.12
48415	49	Female	Non-Hispanic Black	'>= high school'	27.71	Never	Yes	Yes	Yes	2.36	72	208	75	121	5.8	2.6	1.9	1.36842	No	10799.4
48418	26	Male	Other Race	'>= high school'	24.46	Never	No	No	No	4.35	66	181	33	108	5.3	2.6	1.6	1.625	No	14396
48424	80	Female	Non-Hispanic White	'>= high school'	26.29	Former	Yes	No	Yes	3.61	66	227	107	140	5.7	3	1.4	2.14286	No	8517.65
48433	74	Male	Non-Hispanic White	'>= high school'	32.18	Former	No	Yes	Yes	2.78	47	161	134	87	7	6.8	2.1	3.2381	Yes	5620.51
48438	54	Female	Mexican American	'>= high school'	23.87	Never	Yes	Yes	Yes	5	57	243	128	160	8.9	2.8	1.3	2.15385	Yes	2715.33
48443	47	Female	Non-Hispanic Black	'>= high school'	29.23	Current	No	Yes	Yes	1.08	75	203	47	119	5.2	5	1.9	2.63158	No	5661.4
48465	30	Female	Non-Hispanic Black	'>= high school'	26.41	Current	No	Yes	No	3.86	56	203	111	125	5.3	3.9	2.1	1.85714	No	4719.22
48468	39	Male	Other Race	'>= high school'	31.72	Never	Yes	Yes	No	2.42	41	230	141	161	5.1	3.4	2.6	1.30769	No	13660.1
48474	39	Female	Mexican American	'<high school'	26.03	Never	No	No	Yes	2.28	52	205	266	100	5.6	3.6	1.4	2.57143	No	2894.84
48478	25	Male	Non-Hispanic Black	'<high school'	25.51	Current	No	Yes	No	0.36	43	205	121	138	5.4	2.7	1.4	1.92857	No	5096.68
48495	57	Female	Non-Hispanic White	'>= high school'	32.94	Former	Yes	Yes	Yes	5	57	222	122	141	5.4	3.4	2.3	1.47826	No	24069.8
48497	45	Female	Non-Hispanic White	'>= high school'	29.58	Never	Yes	Yes	Yes	5	72	126	98	34	5.6	4	2.1	1.90476	No	16287.3
48501	76	Female	Non-Hispanic White	'<high school'	28.95	Never	No	No	No	1.83	57	317	243	211	4.7	1.5	1.2	1.25	No	6821.23
48503	58	Male	Non-Hispanic White	'>= high school'	29.59	Former	Yes	Yes	Yes	1.35	39	230	272	137	5.4	3.6	2.4	1.5	No	5061.68
48504	70	Female	Non-Hispanic White	'<high school'	20.78	Current	No	Yes	No	1.01	43	125	96	63	6.5	4	0.9	4.44444	Yes	5542.22
48526	44	Male	Mexican American	'<high school'	24.2	Current	No	Yes	No	0.62	65	188	102	103	5.4	4	1.9	2.10526	No	4614.2
48528	27	Male	Mexican American	'<high school'	21.43	Current	Yes	Yes	No	1.53	58	164	119	82	5.2	4.8	2.8	1.71429	No	4335.89
48532	69	Male	Non-Hispanic Black	'<high school'	22.62	Former	Yes	Yes	No	1.28	52	164	50	102	5.4	2.5	1.5	1.66667	No	1340.82
48537	32	Male	Non-Hispanic White	'<high school'	21.86	Current	No	Yes	No	2.82	52	200	45	139	5.2	6.4	2.1	3.04762	No	14267.4
48540	39	Male	Non-Hispanic Black	'<high school'	30.8	Never	Yes	Yes	No	4.83	52	231	127	154	4.6	2.6	1.9	1.36842	No	3493.61
48541	37	Female	Non-Hispanic White	'>= high school'	23.42	Never	Yes	Yes	No	5	68	129	43	52	5	4.2	2	2.1	No	12816
48552	52	Female	Non-Hispanic White	'>= high school'	21.22	Never	Yes	No	No	5	80	229	78	133	5.5	2.8	1.9	1.47368	No	18137.9
48557	70	Male	Other Hispanic	'<high school'	23.99	Never	Yes	Yes	Yes	2.88	65	184	53	108	6.1	2.3	2.5	0.92	No	1049.96
48562	76	Male	Non-Hispanic White	'>= high school'	27.47	Former	Yes	No	No	3.65	51	165	69	100	4.9	3	0.5	6	No	7525.05
48565	53	Male	Non-Hispanic White	'<high school'	28.76	Never	No	No	No	2.5	42	205	155	132	5.6	3.4	1.9	1.78947	No	4943.48
48569	46	Female	Non-Hispanic White	'>= high school'	25.59	Never	Yes	Yes	No	5	77	205	115	105	5.7	2.5	1.3	1.92308	No	17059.6
48576	67	Female	Non-Hispanic White	'>= high school'	32.27	Current	No	No	No	0.86	53	241	125	163	5.9	3.3	3.2	1.03125	No	5246.72
48577	30	Female	Other Hispanic	'<high school'	26.58	Never	No	No	No	1.16	49	188	217	96	5.3	4.9	2.9	1.68966	No	3338.38
48579	38	Female	Non-Hispanic Black	'<high school'	35.29	Never	No	Yes	Yes	3.62	47	154	36	100	5.2	1.1	1.6	0.6875	No	4618.69
48583	28	Male	Non-Hispanic White	'>= high school'	25.87	Current	No	No	No	5	33	222	190	151	5.5	7.3	2.2	3.31818	No	21249.1
48589	55	Female	Non-Hispanic Black	'>= high school'	47.71	Never	No	No	Yes	1.69	60	212	77	137	6.5	6.1	3.4	1.79412	Yes	4571.95
48594	68	Female	Mexican American	'<high school'	31.71	Current	No	Yes	Yes	1.29	51	159	117	85	6	5.5	2.2	2.5	No	1844.9
48596	61	Male	Non-Hispanic White	'>= high school'	40.12	Never	No	Yes	Yes	5	51	202	103	130	5.5	3.9	1.2	3.25	No	12225.7
48597	60	Male	Non-Hispanic White	'<high school'	34.77	Never	No	Yes	Yes	0.88	45	138	70	79	5.6	2.9	2.1	1.38095	No	3044.56
48609	77	Male	Non-Hispanic White	'>= high school'	28.19	Never	Yes	No	No	1.79	34	168	97	115	6.2	8.3	1.2	6.91667	No	1459.07
48610	43	Female	Non-Hispanic Black	'<high school'	33.94	Current	No	Yes	Yes	4.12	49	147	58	86	5.3	4.3	2.6	1.65385	No	5687.91
48611	44	Male	Other Race	'>= high school'	29.94	Never	Yes	Yes	Yes	5	50	235	322	121	5.6	2.9	1.2	2.41667	No	31128.7
48617	76	Female	Non-Hispanic White	'>= high school'	20.93	Never	No	Yes	No	5	87	196	64	96	5.5	4.2	1.4	3	No	6532.99
48623	62	Male	Non-Hispanic White	'>= high school'	26.37	Never	Yes	Yes	Yes	5	54	142	108	66	5.5	2	1.3	1.53846	No	10358.9
48626	52	Female	Non-Hispanic White	'>= high school'	32.71	Never	Yes	No	No	5	67	238	171	137	5.4	2.4	2.1	1.14286	No	19271.3
48627	21	Male	Mexican American	'>= high school'	24.04	Current	Yes	Yes	No	2.45	44	189	150	115	5.5	5.3	1.9	2.78947	No	4864.61
48629	80	Male	Non-Hispanic White	'>= high school'	28.59	Never	No	Yes	Yes	5	47	133	86	69	6.1	2.2	0.7	3.14286	No	6132.59
48642	53	Male	Other Hispanic	'>= high school'	28.37	Current	No	Yes	No	1.18	34	192	158	126	12	3.4	2	1.7	Yes	1999
48643	79	Female	Non-Hispanic White	'>= high school'	34.43	Never	No	Yes	Yes	3.85	108	240	76	117	6.2	3	1.6	1.875	No	7974.28
48657	75	Female	Other Hispanic	'>= high school'	27.98	Never	Yes	Yes	Yes	1.47	41	211	176	135	5.6	4.5	1.8	2.5	No	2173.4
48658	80	Female	Non-Hispanic White	'<high school'	22.6	Never	No	Yes	Yes	0.68	47	135	69	74	5.8	2.8	1.5	1.86667	Yes	6838.19
48659	60	Female	Non-Hispanic White	'>= high school'	30.84	Former	Yes	Yes	No	4.84	72	232	57	149	5.2	2.8	1.8	1.55556	No	9772.6
48668	80	Female	Non-Hispanic White	'>= high school'	27.31	Never	No	Yes	Yes	1.28	70	183	62	101	5.7	2.5	2.3	1.08696	No	5238.08
48670	72	Female	Non-Hispanic White	'>= high school'	28.65	Never	No	No	No	2.19	48	221	118	149	5.5	2.2	2.5	0.88	No	6297.44
48672	80	Female	Non-Hispanic White	'>= high school'	27.4	Former	Yes	Yes	No	4.9	57	151	80	78	5.7	3.8	2	1.9	No	6790.07
48676	36	Female	Other Hispanic	'<high school'	20.32	Never	No	No	No	2.12	84	190	55	95	5.1	2.1	1.5	1.4	No	4705.27
48687	29	Female	Other Race	'>= high school'	21.9	Never	No	Yes	No	4.35	63	180	42	109	5.3	4.8	2.1	2.28571	No	14620.9
48696	80	Male	Non-Hispanic White	'>= high school'	24.7	Never	No	No	No	3.39	48	182	131	108	5.4	3.3	1.6	2.0625	No	5139.98
48701	49	Male	Non-Hispanic White	'>= high school'	26.79	Never	Yes	Yes	No	5	51	214	119	139	5.2	2.7	1.7	1.58824	No	21110.9
48704	71	Female	Mexican American	'>= high school'	27.67	Never	No	Yes	No	3.52	61	195	130	108	5.1	3.4	2.1	1.61905	No	1919.11
48710	68	Male	Non-Hispanic White	'>= high school'	29.43	Former	No	Yes	No	5	44	159	131	89	6.5	4.6	7.4	0.621622	No	15388.4
48715	73	Female	Mexican American	'<high school'	27.65	Former	Yes	Yes	Yes	1.73	49	128	101	59	5.8	5.1	2.4	2.125	Yes	2699.43
48716	53	Male	Other Race	'>= high school'	26.52	Former	No	Yes	Yes	5	44	248	194	165	6	2.3	2.1	1.09524	No	15583.7
48721	39	Female	Non-Hispanic White	'>= high school'	33.91	Current	Yes	Yes	No	2.22	52	164	36	105	5.2	6	2.6	2.30769	No	14286
48726	52	Male	Non-Hispanic White	'>= high school'	27.31	Current	Yes	Yes	No	4.25	42	159	54	106	5.3	7.1	1.6	4.4375	No	24837.4
48730	44	Female	Non-Hispanic White	'<high school'	27.51	Current	Yes	Yes	No	0	62	261	128	173	5.2	8.1	1.9	4.26316	No	7274.13
48733	24	Female	Non-Hispanic Black	'>= high school'	33.53	Never	No	Yes	No	3.37	66	169	131	77	6	1.4	1.8	0.777778	No	6820.51
48737	78	Male	Non-Hispanic White	'>= high school'	28.22	Former	Yes	Yes	No	3.57	32	159	168	93	5.9	4.9	3	1.63333	No	5773.85
48740	64	Female	Non-Hispanic Black	'<high school'	26.66	Never	No	Yes	Yes	0.73	98	230	82	116	5.4	6.7	1.6	4.1875	No	2422.86
48744	60	Male	Non-Hispanic White	'<high school'	21.94	Former	No	No	No	0.82	52	233	198	141	5.6	3.4	2.9	1.17241	No	4087.44
48749	26	Female	Non-Hispanic Black	'>= high school'	25.72	Never	Yes	Yes	No	2.18	68	161	26	88	4.7	2.1	1.8	1.16667	No	5919.34
48755	52	Female	Other Race	'>= high school'	19.99	Never	No	No	No	0.88	73	174	77	86	5.5	2.9	1.4	2.07143	No	17747.9
48776	35	Male	Mexican American	'<high school'	31.6	Current	No	Yes	No	0.65	46	191	109	123	5.3	4	2.1	1.90476	No	6019.93
48779	20	Male	Mexican American	'>= high school'	21.15	Former	Yes	Yes	No	0.77	46	131	63	72	4.9	1.3	1.9	0.684211	No	4816.05
48786	69	Male	Non-Hispanic White	'>= high school'	41.92	Former	No	Yes	Yes	2.42	45	221	147	147	6.3	5.6	1.8	3.11111	No	3625.28
48801	47	Male	Non-Hispanic White	'>= high school'	29.2	Never	No	No	No	3.39	35	172	167	104	4.9	3.7	1.6	2.3125	No	19068.4
48808	34	Male	Non-Hispanic Black	'>= high school'	34.19	Never	No	Yes	No	2.49	44	237	135	166	6	4.1	2.5	1.64	No	4263.21
48813	80	Male	Non-Hispanic White	'>= high school'	31.47	Never	No	Yes	No	2.6	42	97	70	41	5.7	9.9	2	4.95	No	2484.4
48814	35	Male	Non-Hispanic Black	'>= high school'	31.44	Current	Yes	Yes	No	0.33	41	182	76	126	5.9	2.2	1.4	1.57143	No	4114.87
48816	26	Male	Mexican American	'<high school'	21.51	Current	No	Yes	No	0.4	59	217	227	113	5.2	4.3	1.5	2.86667	No	5432.29
48823	60	Female	Non-Hispanic White	'>= high school'	29.69	Never	No	Yes	Yes	5	59	186	84	110	5.8	3.7	1.5	2.46667	No	12244
48826	71	Male	Non-Hispanic White	'>= high school'	33.69	Former	Yes	Yes	Yes	2.14	42	137	137	68	6.5	3.5	2.3	1.52174	Yes	3214.05
48833	71	Female	Non-Hispanic White	'<high school'	32.09	Former	No	Yes	Yes	3.08	67	253	183	149	5.4	2.9	1.7	1.70588	No	7727.09
48842	26	Male	Other Race	'>= high school'	24.51	Current	Yes	Yes	No	0.78	39	168	137	102	5.3	5	1.9	2.63158	No	17839.3
48859	65	Male	Non-Hispanic Black	'<high school'	29.57	Former	No	Yes	Yes	1.42	48	178	71	116	6.3	2.1	1.2	1.75	No	1956.08
48863	32	Female	Other Hispanic	'>= high school'	23.27	Current	No	No	No	2.82	59	152	32	87	5.2	1.4	1	1.4	No	4866.6
48866	53	Female	Non-Hispanic Black	'>= high school'	28.08	Former	No	Yes	No	4.31	56	200	75	129	5.6	2.8	1.8	1.55556	No	5624.14
48876	69	Female	Other Hispanic	'>= high school'	37.95	Never	No	No	Yes	2.14	48	232	228	138	5.8	2.2	2	1.1	No	1331.64
48878	21	Female	Non-Hispanic White	'>= high school'	26.53	Never	Yes	Yes	No	5	38	169	273	76	5	3.2	3.1	1.03226	No	20501.5
48887	72	Male	Non-Hispanic Black	'<high school'	25.81	Never	No	No	No	3.07	60	141	49	71	9	2.3	1.7	1.35294	Yes	2170.82
48906	31	Male	Other Hispanic	'>= high school'	27.97	Never	No	Yes	No	1.88	41	164	127	98	5.3	3.8	3.4	1.11765	No	6821.55
48917	80	Male	Non-Hispanic White	'<high school'	31.67	Current	No	Yes	Yes	0.95	58	223	193	126	5.8	2.5	1.8	1.38889	No	2439.43
48919	28	Male	Non-Hispanic Black	'<high school'	40.06	Current	Yes	Yes	No	1.45	61	174	64	100	6.8	9	2.9	3.10345	No	4796.69
48927	67	Male	Mexican American	'<high school'	23.33	Current	Yes	Yes	No	1.84	45	238	304	132	5.4	4.6	1.5	3.06667	No	2016.63
48932	58	Male	Other Hispanic	'<high school'	27.7	Former	No	Yes	No	2.64	47	211	82	148	5.9	4.1	2.2	1.86364	No	2961.77
48935	28	Female	Non-Hispanic White	'>= high school'	39.8	Former	No	Yes	No	2.04	57	209	198	112	4.8	5.6	1.7	3.29412	No	16614.9
48936	24	Male	Non-Hispanic White	'>= high school'	23.45	Current	No	Yes	No	0.78	63	146	80	67	5.3	5.8	2.8	2.07143	No	6301.4
48938	28	Female	Non-Hispanic White	'>= high school'	27.51	Never	Yes	Yes	No	4.32	44	217	147	144	5.1	1.9	1.5	1.26667	No	20430.7
48941	47	Female	Non-Hispanic White	'>= high school'	18.3	Never	No	Yes	No	3.43	76	231	93	136	5.3	4.4	2.8	1.57143	No	16965
48947	32	Female	Non-Hispanic White	'>= high school'	26.55	Former	No	Yes	No	3.69	58	171	52	103	4.9	3.6	2.1	1.71429	No	17648.4
48948	64	Female	Non-Hispanic White	'>= high school'	20.57	Former	No	Yes	Yes	5	59	173	70	100	5.2	2	1	2	No	9272.74
48949	51	Male	Non-Hispanic White	'>= high school'	30.7	Current	No	Yes	No	1.42	30	243	395	134	6.6	4.9	1.9	2.57895	No	5043.54
48958	22	Male	Non-Hispanic Black	'<high school'	22.79	Never	Yes	Yes	No	0.44	40	167	94	108	5.1	2.2	1.5	1.46667	No	5267.61
48962	64	Male	Other Race	'<high school'	34.61	Never	No	Yes	Yes	2.05	44	188	141	116	5.7	4.8	1.7	2.82353	No	13439.5
48970	33	Female	Non-Hispanic White	'<high school'	27.29	Current	No	Yes	No	0.48	33	162	93	110	4.9	4.1	1.6	2.5625	No	6417.88
48983	37	Male	Non-Hispanic Black	'<high school'	24.87	Current	Yes	Yes	No	3.23	49	203	120	130	5.6	3.3	2	1.65	No	4534.99
48987	49	Female	Mexican American	'<high school'	19.21	Current	No	Yes	No	0.7	107	219	107	91	5.1	3.2	2.1	1.52381	No	4713.73
49000	63	Female	Non-Hispanic White	'>= high school'	29.2	Never	No	No	No	5	62	230	190	130	5.9	3	2	1.5	No	12807.5
49003	71	Male	Non-Hispanic White	'>= high school'	32.74	Never	Yes	No	No	4.29	35	133	122	74	8.3	4.7	1.8	2.61111	Yes	9355.49
49010	32	Female	Non-Hispanic White	'>= high school'	28.8	Never	Yes	Yes	No	5	92	244	81	136	5	5.6	1.8	3.11111	No	16904.5
49018	35	Male	Non-Hispanic White	'>= high school'	27.61	Former	Yes	Yes	No	5	41	181	119	116	4.8	4	1.4	2.85714	No	14533
49028	60	Male	Non-Hispanic Black	'>= high school'	21.54	Never	No	Yes	No	5	59	198	69	125	5.8	3.6	2.4	1.5	No	2151.77
49035	60	Female	Non-Hispanic White	'>= high school'	36.67	Never	Yes	No	Yes	5	40	176	120	112	5.8	2.8	1.6	1.75	No	14008.2
49039	80	Male	Mexican American	'<high school'	21.57	Never	No	No	No	1.33	51	176	103	104	5	5.7	1.5	3.8	No	1475.23
49047	25	Female	Non-Hispanic White	'>= high school'	20	Never	Yes	Yes	No	5	87	170	57	72	5	3	2	1.5	No	27988
49049	37	Female	Mexican American	'<high school'	28.95	Never	Yes	No	No	1.01	51	200	95	130	5.4	4.8	2.6	1.84615	No	3880.18
49052	53	Male	Non-Hispanic White	'>= high school'	23.64	Former	No	No	No	5	38	199	209	119	5.3	6.8	2.3	2.95652	No	19510.5
49055	36	Female	Non-Hispanic Black	'>= high school'	30.2	Never	No	Yes	No	1.97	82	152	71	56	5	5.6	1.5	3.73333	No	6325.94
49061	76	Female	Non-Hispanic White	'>= high school'	24.17	Never	Yes	Yes	No	5	73	269	174	161	5.1	2.8	3	0.933333	No	8607.93
49062	47	Male	Non-Hispanic White	'>= high school'	23.5	Never	Yes	Yes	No	4.84	55	174	54	108	5.1	4.9	1.5	3.26667	No	14486.3
49064	29	Female	Other Hispanic	'>= high school'	21.69	Never	No	Yes	No	0.15	62	184	51	112	5.3	2.8	1.8	1.55556	No	3555.49
49066	60	Male	Non-Hispanic White	'>= high school'	21.89	Never	No	Yes	No	5	58	215	113	134	5.3	3.7	3.3	1.12121	No	12489.7
49068	35	Male	Other Hispanic	'<high school'	25.81	Never	Yes	Yes	No	1.21	33	226	83	176	4.8	5.8	2.1	2.7619	No	8847.25
49070	27	Male	Non-Hispanic White	'>= high school'	27.48	Former	Yes	Yes	No	2.45	37	241	135	177	5.5	4.3	2.1	2.04762	No	23889.2
49075	63	Female	Non-Hispanic Black	'>= high school'	35.49	Current	No	No	Yes	1.32	50	167	155	86	5.8	7.3	4.2	1.7381	No	2071.46
49076	54	Male	Mexican American	'<high school'	24.26	Former	No	Yes	No	1.42	43	235	200	152	6.5	5.4	2	2.7	No	3766.48
49079	22	Female	Non-Hispanic White	'>= high school'	38.51	Current	Yes	Yes	Yes	4.25	48	144	82	80	4.9	5	2	2.5	No	25955.9
49082	37	Female	Non-Hispanic White	'>= high school'	31.59	Current	No	Yes	No	1.16	26	232	240	158	5.1	6.2	2.1	2.95238	No	6553.34
49084	80	Male	Non-Hispanic White	'>= high school'	27.21	Never	Yes	Yes	No	5	48	306	201	218	5.8	5.6	1.9	2.94737	No	4115.53
49092	80	Male	Non-Hispanic White	'>= high school'	24.42	Current	No	Yes	Yes	5	49	187	64	125	5.1	5.6	1.4	4	No	3482.36
49095	66	Female	Non-Hispanic White	'>= high school'	36.28	Never	No	No	No	2.86	59	232	227	128	6.7	2.5	1.9	1.31579	No	12042.8
49101	30	Female	Mexican American	'<high school'	33.56	Never	Yes	Yes	No	0.6	45	166	76	106	5.8	3.2	2.1	1.52381	No	4771.39
49103	51	Female	Mexican American	'>= high school'	19.76	Never	Yes	Yes	No	3.92	64	181	56	106	5.6	2.7	1.1	2.45455	No	2423.36
49106	65	Female	Non-Hispanic White	'>= high school'	36.65	Former	No	Yes	Yes	1.25	56	172	234	69	6.6	4	2.1	1.90476	Yes	6631.75
49114	41	Male	Non-Hispanic Black	'>= high school'	27.84	Never	Yes	No	No	2.88	42	152	43	101	6.1	1.7	1.7	1	No	6140.54
49118	39	Male	Mexican American	'<high school'	31.31	Never	No	Yes	No	1.97	30	185	366	82	5.4	4.3	1.6	2.6875	No	5949.76
49121	71	Male	Other Hispanic	'<high school'	30.9	Never	Yes	Yes	No	0.4	76	256	88	162	6.1	4.7	1.9	2.47368	No	2065.22
49124	33	Female	Mexican American	'<high school'	33.63	Never	No	Yes	No	1.36	54	208	104	133	5.3	5.3	2.3	2.30435	No	5280.74
49129	38	Male	Non-Hispanic White	'>= high school'	30.55	Never	No	Yes	No	4.01	47	211	148	134	5.4	4.9	3.1	1.58065	No	21740
49136	52	Male	Non-Hispanic Black	'>= high school'	24.08	Current	No	Yes	No	1.79	70	187	104	96	5.9	4.5	3.4	1.32353	No	4610.61
49156	21	Male	Mexican American	'>= high school'	27.23	Never	No	No	No	1.31	46	200	134	127	5.1	3.8	2.6	1.46154	No	4864.61
49157	49	Female	Non-Hispanic White	'>= high school'	25.44	Never	Yes	Yes	No	4.84	50	196	123	121	5.6	5	1.6	3.125	No	13050.3
49166	73	Female	Non-Hispanic White	'<high school'	31.2	Never	No	No	Yes	2.56	35	174	151	109	6.1	2.8	2.7	1.03704	Yes	4156.7
49170	62	Female	Non-Hispanic White	'>= high school'	37.17	Never	Yes	No	Yes	2.19	49	143	152	64	6	3.4	1.6	2.125	Yes	12540
49172	65	Female	Non-Hispanic White	'>= high school'	26.33	Current	No	Yes	No	3.63	58	189	77	116	5.7	4.4	2.1	2.09524	No	11231.1
49177	63	Female	Mexican American	'<high school'	43.14	Never	Yes	No	Yes	2.39	32	137	317	42	7	3.4	1.5	2.26667	Yes	1137.2
49180	52	Male	Non-Hispanic White	'>= high school'	28.41	Current	Yes	Yes	No	1.14	49	166	84	100	4.8	4.5	1.2	3.75	No	17762.8
49181	80	Male	Non-Hispanic White	'<high school'	21.71	Current	No	Yes	No	1	55	199	160	112	6	4.5	3.4	1.32353	No	2282.24
49184	44	Male	Other Hispanic	'<high school'	22.61	Never	No	Yes	No	3.33	62	169	62	95	5.6	3.9	1.8	2.16667	No	3769.11
49189	41	Male	Non-Hispanic White	'>= high school'	30.73	Former	No	Yes	Yes	5	36	234	231	152	5.5	4.6	2.5	1.84	No	19402.6
49193	64	Male	Mexican American	'>= high school'	32.63	Former	No	Yes	Yes	5	54	170	125	91	5.5	4.5	1.3	3.46154	Yes	1989.41
49194	41	Male	Non-Hispanic Black	'>= high school'	33.47	Never	No	Yes	Yes	5	72	233	25	156	6	4.1	2	2.05	No	6299.57
49198	79	Male	Non-Hispanic White	'<high school'	20.23	Former	No	Yes	No	1.18	60	176	63	103	5.7	4.3	1.2	3.58333	No	1859.85
49208	41	Female	Non-Hispanic Black	'>= high school'	32.76	Current	No	Yes	No	1.61	92	171	68	65	5.5	10.1	2.7	3.74074	No	5661.4
49209	27	Female	Non-Hispanic Black	'>= high school'	29.33	Never	Yes	Yes	No	3.21	69	196	28	121	5.3	2.1	1.2	1.75	No	4917.11
49216	36	Female	Mexican American	'>= high school'	27.32	Former	No	Yes	No	5	54	273	254	168	6.2	4.1	1.7	2.41176	No	2894.84
49221	27	Male	Non-Hispanic White	'>= high school'	24.02	Never	Yes	Yes	No	5	48	189	160	109	4.6	3.3	1.8	1.83333	No	20186.2
49222	45	Female	Other Race	'<high school'	26.06	Current	No	Yes	Yes	0.78	75	193	86	101	5.1	4.4	1.1	4	No	13050.3
49227	48	Female	Other Hispanic	'>= high school'	25.78	Former	No	Yes	No	5	47	174	104	106	5.1	2.4	1.9	1.26316	No	4571.19
49229	24	Male	Non-Hispanic White	'>= high school'	28.47	Never	No	Yes	No	2.4	53	181	92	110	5.1	4.3	2.1	2.04762	No	16570.7
49230	49	Female	Other Hispanic	'<high school'	29.58	Never	No	Yes	Yes	0.4	44	144	123	75	6	5.4	1.2	4.5	No	4273.92
49236	32	Female	Non-Hispanic Black	'>= high school'	27.67	Never	Yes	Yes	No	5	59	165	38	98	4.8	2.3	1.4	1.64286	No	5445.37
49241	35	Male	Other Race	'>= high school'	22.36	Never	No	Yes	No	5	44	156	140	84	5.3	2.8	2	1.4	No	13393.8
49242	62	Male	Non-Hispanic White	'>= high school'	26.42	Current	No	Yes	No	1.29	71	218	112	125	5.7	6.2	2.1	2.95238	No	4044.41
49247	74	Female	Non-Hispanic White	'>= high school'	32.25	Former	No	Yes	No	5	75	232	99	137	5.8	4.8	1.5	3.2	No	7956.26
49250	65	Female	Non-Hispanic Black	'>= high school'	20.96	Never	No	No	No	0.73	55	124	60	57	5.6	2.4	1.1	2.18182	Yes	2222.33
49253	40	Male	Mexican American	'>= high school'	41.11	Never	No	No	No	1.36	42	207	123	140	5	2.5	1.6	1.5625	No	5594.81
49255	65	Female	Non-Hispanic Black	'>= high school'	28.84	Former	No	No	Yes	5	65	190	144	96	5.8	2.7	2.7	1	No	2188.02
49256	58	Male	Non-Hispanic White	'>= high school'	27.42	Former	No	Yes	Yes	2.14	44	160	95	97	5.6	2.9	1.9	1.52632	No	5543.3
49258	80	Male	Non-Hispanic White	'>= high school'	27.2	Never	No	Yes	No	1.61	72	203	116	108	5.9	5.5	2.3	2.3913	No	3992.46
49262	44	Male	Non-Hispanic White	'>= high school'	27.16	Current	No	Yes	Yes	5	37	151	249	64	5.4	6.6	2.1	3.14286	No	18948.3
49269	39	Male	Non-Hispanic Black	'>= high school'	28.15	Current	No	Yes	No	2.03	35	171	112	114	5.9	3.3	2	1.65	No	6657.82
49272	60	Female	Non-Hispanic White	'>= high school'	23.31	Never	Yes	Yes	Yes	2.56	95	232	57	126	5.3	2.1	1.2	1.75	No	14998.1
49285	64	Female	Non-Hispanic White	'<high school'	27.96	Former	Yes	No	No	4.64	54	211	188	119	5.8	3.1	1.7	1.82353	No	13497.3
49292	60	Female	Mexican American	'>= high school'	25.39	Never	No	No	No	0.83	70	218	81	132	5.3	3.1	1.9	1.63158	No	1630.28
49294	59	Female	Non-Hispanic White	'>= high school'	20.05	Current	Yes	Yes	No	1.39	70	134	39	56	4.6	3.2	0.5	6.4	No	7764.95
49299	51	Male	Non-Hispanic Black	'>= high school'	29.18	Current	No	Yes	No	1.98	43	183	96	121	6.1	2	1.9	1.05263	No	6464.55
49303	47	Female	Non-Hispanic Black	'>= high school'	22.64	Never	No	No	No	5	39	178	104	118	6	1.3	1.9	0.684211	No	10799.4
49310	22	Female	Other Hispanic	'>= high school'	27.89	Current	Yes	Yes	No	0.34	57	178	80	105	5.2	8.3	1.7	4.88235	No	3752.25
49315	23	Female	Non-Hispanic Black	'>= high school'	29.68	Never	Yes	No	Yes	0.57	43	200	121	133	4.9	3.7	1.6	2.3125	No	6265.28
49319	28	Male	Non-Hispanic White	'>= high school'	31.94	Current	No	Yes	No	1.27	45	210	181	129	5.2	4.3	2.3	1.86957	No	8868.51
49322	30	Female	Mexican American	'>= high school'	40.19	Never	No	Yes	No	1.45	51	143	45	83	5	3.1	1.9	1.63158	No	4494.98
49331	65	Female	Non-Hispanic Black	'<high school'	27.77	Never	No	Yes	Yes	0.94	69	353	163	251	5.8	2.4	2.4	1	No	3542.32
49338	53	Female	Mexican American	'<high school'	26.02	Current	No	No	No	0	43	143	56	89	5.3	3.7	2.3	1.6087	No	2214.87
49339	61	Female	Other Hispanic	'>= high school'	22.76	Current	No	No	No	5	57	198	153	110	5	2	1.6	1.25	No	1736.47
49341	47	Male	Non-Hispanic White	'<high school'	34.94	Former	Yes	Yes	No	3.69	45	260	106	194	5.6	3.9	1.4	2.78571	No	17932.1
49350	20	Female	Non-Hispanic Black	'>= high school'	29.63	Current	Yes	Yes	No	0.43	42	191	102	129	5.2	7.7	2.5	3.08	No	5744.31
49351	31	Male	Non-Hispanic White	'>= high school'	23.44	Never	Yes	Yes	No	2.36	50	188	66	125	4.7	2.4	1.7	1.41176	No	14962.9
49355	32	Male	Non-Hispanic White	'>= high school'	21.49	Former	Yes	Yes	No	1.79	54	194	58	128	5.2	2.5	1.8	1.38889	No	3499.56
49363	62	Male	Non-Hispanic White	'>= high school'	23.3	Never	Yes	Yes	Yes	5	65	182	62	105	5	2.6	2.4	1.08333	No	10358.9
49365	39	Female	Non-Hispanic White	'<high school'	38.78	Former	No	Yes	No	3.49	34	190	164	123	5.4	4.4	2	2.2	No	14352.1
49366	74	Female	Other Hispanic	'<high school'	24.67	Never	No	No	No	1.66	64	221	118	133	5.5	2.9	1.6	1.8125	No	1583.27
49368	35	Female	Non-Hispanic White	'>= high school'	28.81	Current	No	Yes	No	5	51	209	205	117	5.3	4.3	2.4	1.79167	No	14278.5
49392	62	Male	Non-Hispanic Black	'>= high school'	27.17	Former	No	Yes	Yes	5	50	157	44	98	6.3	2.2	2.1	1.04762	No	1588.81
49393	49	Male	Non-Hispanic Black	'>= high school'	23.5	Current	No	Yes	Yes	1.42	43	166	152	93	6	4.9	3.6	1.36111	Yes	7665.18
49404	44	Female	Non-Hispanic White	'>= high school'	38.48	Current	Yes	No	Yes	0.58	73	300	310	165	5.5	4.9	2	2.45	No	5427.28
49410	53	Male	Non-Hispanic White	'>= high school'	27.64	Never	Yes	Yes	No	4.62	35	239	370	130	5.6	3.9	1.6	2.4375	No	20886.2
49413	69	Female	Mexican American	'<high school'	27.68	Never	No	No	No	1.06	53	192	167	106	5.9	2.5	2.5	1	No	946.908
49416	61	Male	Non-Hispanic White	'>= high school'	36.37	Never	Yes	No	Yes	4.75	39	196	327	92	7.1	3.1	1.5	2.06667	Yes	12367.7
49419	70	Female	Mexican American	'<high school'	37.35	Former	Yes	No	Yes	2.04	44	186	149	112	5.9	4.2	2.6	1.61538	No	2117.42
49428	36	Male	Non-Hispanic White	'>= high school'	33.62	Current	No	Yes	No	0.58	37	263	271	172	5.7	3.9	1.7	2.29412	No	4652.17
49429	20	Male	Other Race	'<high school'	21.04	Current	No	Yes	No	4.72	40	133	170	59	5.1	4.5	3.4	1.32353	No	4931.08
49442	21	Female	Non-Hispanic Black	'>= high school'	30.71	Never	Yes	No	No	1.99	59	213	39	146	5.3	2	2.3	0.869565	No	5020.71
49455	28	Male	Non-Hispanic White	'<high school'	21.64	Current	No	Yes	Yes	3.37	34	124	82	74	5	5.2	2	2.6	No	18551
49459	33	Male	Non-Hispanic Black	'>= high school'	28.63	Former	No	Yes	No	5	51	196	63	132	5.7	2.5	1.8	1.38889	Yes	4491.98
49461	39	Male	Other Race	'>= high school'	27.32	Former	No	Yes	No	2.07	30	191	172	127	5.4	2.8	3.2	0.875	No	13608.6
49465	43	Female	Mexican American	'<high school'	28.67	Never	Yes	Yes	No	5	78	244	65	153	5.2	4	1.8	2.22222	No	2915.25
49477	41	Female	Non-Hispanic White	'>= high school'	19.26	Never	Yes	Yes	No	5	68	175	54	96	5.4	2.6	4.3	0.604651	No	26545.1
49481	43	Female	Non-Hispanic White	'>= high school'	29.9	Former	No	Yes	No	3.07	73	269	132	170	5.3	2.5	1.3	1.92308	No	15699.8
49489	55	Female	Non-Hispanic White	'>= high school'	29.28	Never	No	Yes	Yes	5	53	244	192	153	5.7	3.7	2.5	1.48	No	29161.5
49491	80	Male	Non-Hispanic Black	'<high school'	25.97	Never	No	Yes	No	0.08	52	189	65	124	5.4	3.9	0.5	7.8	No	2271.67
49493	33	Female	Non-Hispanic White	'>= high school'	31.3	Current	No	Yes	Yes	3.49	74	184	114	87	5.1	3.4	1.3	2.61538	No	18826
49501	38	Male	Non-Hispanic White	'>= high school'	28.42	Never	Yes	Yes	Yes	4.83	43	244	324	136	5.6	3.1	2.1	1.47619	No	14751.2
49505	80	Male	Other Hispanic	'>= high school'	26.55	Former	Yes	Yes	Yes	4.9	57	201	105	123	5.5	4.7	2.2	2.13636	No	2302.16
49510	40	Male	Mexican American	'>= high school'	29.26	Never	No	No	No	2.86	65	223	98	138	5.1	2.3	2.1	1.09524	No	8267.45
49522	54	Female	Mexican American	'>= high school'	31.8	Never	No	No	Yes	2.35	57	221	126	139	5.6	2.7	1.4	1.92857	No	3353.1
49528	33	Male	Non-Hispanic Black	'>= high school'	35.88	Never	No	Yes	Yes	4.55	45	216	114	148	5.6	1.4	1.2	1.16667	No	2699.15
49530	40	Male	Mexican American	'<high school'	24.78	Current	No	Yes	No	0.39	46	228	107	161	5.2	2.7	1.3	2.07692	No	3582.07
49536	49	Male	Other Hispanic	'>= high school'	27.14	Former	Yes	Yes	No	5	51	209	97	139	5.2	4.4	2.2	2	No	4245.61
49548	20	Male	Non-Hispanic White	'<high school'	25.07	Never	No	Yes	No	5	41	170	94	110	5.3	4.3	2.9	1.48276	No	18711.4
49552	71	Female	Non-Hispanic White	'>= high school'	28.6	Current	No	Yes	Yes	1.83	54	316	256	211	5.4	4.1	2.1	1.95238	No	9868.32
49562	60	Male	Non-Hispanic White	'>= high school'	32.24	Former	No	Yes	Yes	5	48	188	237	93	5.6	4.5	1.7	2.64706	No	10561.5
49563	37	Male	Other Hispanic	'>= high school'	35.81	Never	Yes	Yes	No	5	46	148	113	79	5.6	4.1	1.9	2.15789	No	5201.22
49565	61	Female	Mexican American	'>= high school'	30.42	Never	Yes	Yes	No	3.43	58	299	214	198	5.8	3.9	2.3	1.69565	No	1405.39
49566	22	Female	Non-Hispanic White	'>= high school'	24.68	Never	Yes	No	No	0.24	64	219	81	139	5	2.7	2.6	1.03846	No	9681.95
49567	68	Male	Non-Hispanic White	'>= high school'	26.38	Former	No	Yes	No	2.86	36	236	233	153	5.4	6.3	1.4	4.5	No	10561.5
49568	52	Male	Non-Hispanic White	'>= high school'	28.4	Former	Yes	Yes	No	5	30	158	156	97	5.4	2.8	1.5	1.86667	No	15955.6
49571	65	Male	Other Hispanic	'>= high school'	28	Former	No	Yes	No	1.23	36	201	268	111	6.1	2.8	2.5	1.12	No	1240.85
49573	80	Female	Non-Hispanic White	'>= high school'	23.72	Never	No	No	Yes	1.27	69	273	120	180	6	4.3	2.9	1.48276	No	6643.54
49586	45	Female	Other Hispanic	'>= high school'	27.83	Never	No	Yes	No	4.97	45	255	150	180	5.1	4.8	2.4	2	No	3178.31
49589	50	Female	Non-Hispanic White	'<high school'	38.45	Never	No	No	Yes	3.92	35	186	146	122	5.6	5.6	1.3	4.30769	No	22406.8
49590	50	Male	Other Hispanic	'<high school'	29.1	Former	No	Yes	No	3.98	35	163	124	103	5.6	4.9	1.9	2.57895	No	3766.48
49591	74	Female	Non-Hispanic White	'>= high school'	23.3	Never	No	Yes	Yes	2.68	81	264	89	165	5.4	3.6	1.1	3.27273	No	7528.4
49593	57	Male	Non-Hispanic White	'>= high school'	33.14	Former	No	Yes	No	5	40	142	175	67	5.3	3.5	1.7	2.05882	No	18285.5
49598	73	Female	Non-Hispanic Black	'<high school'	34.52	Never	No	No	Yes	0.44	72	186	65	101	5.6	2.6	1.4	1.85714	Yes	2605.52
49599	41	Male	Non-Hispanic White	'>= high school'	30.73	Never	No	Yes	No	5	36	191	199	115	4.9	3.1	2.3	1.34783	No	25257.3
49608	80	Female	Non-Hispanic White	'>= high school'	28.12	Never	Yes	No	Yes	5	57	216	245	110	5.7	1.7	1.7	1	No	7057.7
49618	66	Male	Non-Hispanic Black	'<high school'	27.37	Former	No	Yes	Yes	1.25	42	238	133	169	12.2	3.2	2	1.6	Yes	1631.29
49626	40	Female	Non-Hispanic White	'>= high school'	25.09	Current	No	Yes	No	0.35	111	183	88	54	5.2	2.7	3.5	0.771429	No	5546.65
49630	44	Male	Non-Hispanic White	'<high school'	22.16	Current	No	Yes	Yes	1.39	69	180	145	82	5.8	1.5	2.1	0.714286	No	5886.34
49633	65	Female	Non-Hispanic White	'>= high school'	24.61	Former	Yes	No	No	3.15	69	181	72	98	5.1	1.7	0.6	2.83333	No	10631
49642	46	Female	Non-Hispanic White	'<high school'	51.11	Current	Yes	Yes	Yes	0.71	49	180	111	109	5.8	6.2	2.8	2.21429	No	7043.9
49643	22	Male	Non-Hispanic White	'>= high school'	27.21	Former	No	Yes	No	1.96	58	151	59	81	5.1	2.6	2	1.3	No	17839.3
49644	60	Male	Non-Hispanic White	'>= high school'	26.9	Former	Yes	Yes	No	5	49	202	220	109	4.9	3	0.7	4.28571	No	12166.4
49654	65	Female	Non-Hispanic White	'>= high school'	27.25	Former	Yes	Yes	No	4.38	94	238	64	131	4.9	2.9	2.4	1.20833	No	11437.9
49656	45	Female	Mexican American	'<high school'	27.22	Never	No	Yes	No	2.18	62	189	58	115	5.2	2.7	1.4	1.92857	No	3375.84
49659	74	Female	Non-Hispanic White	'<high school'	27.22	Current	No	No	Yes	4.52	50	137	294	28	7	3.3	1.9	1.73684	Yes	7339.48
49667	35	Female	Other Race	'>= high school'	19.49	Never	Yes	No	No	5	39	149	135	83	5.1	2.5	1.7	1.47059	No	14678.6
49671	33	Female	Non-Hispanic White	'>= high school'	21.9	Never	Yes	Yes	No	4.12	82	178	26	91	4.2	2.5	1.3	1.92308	No	12175.3
49697	22	Female	Non-Hispanic White	'>= high school'	19.46	Never	No	Yes	No	1.52	76	227	114	128	5.2	3.2	1.9	1.68421	No	12439.6
49699	48	Male	Non-Hispanic White	'>= high school'	24.92	Current	Yes	Yes	No	3.63	50	207	163	124	5.5	6.8	2.7	2.51852	No	6641.52
49700	45	Female	Non-Hispanic White	'<high school'	17.82	Current	No	No	Yes	0.88	73	185	81	96	5.6	4.5	2.5	1.8	No	5427.28
49704	69	Male	Non-Hispanic White	'<high school'	31.41	Former	No	Yes	Yes	0.88	39	152	160	81	6.9	4.4	2.1	2.09524	Yes	3682.73
49713	35	Female	Non-Hispanic Black	'>= high school'	18.2	Never	Yes	Yes	No	2.91	113	199	33	79	5.2	7.1	1.9	3.73684	No	4618.69
49721	64	Male	Non-Hispanic Black	'>= high school'	23.19	Current	No	Yes	Yes	4.41	54	228	107	153	5.8	3.9	2.8	1.39286	No	1144.2
49725	56	Female	Other Race	'>= high school'	32.65	Current	No	Yes	No	4.38	46	238	162	160	5.6	4.5	1.4	3.21429	No	19009.8
49728	73	Male	Non-Hispanic White	'>= high school'	22.59	Former	No	Yes	Yes	3	51	150	65	86	5.5	4.4	1.7	2.58824	No	9155.81
49732	57	Male	Other Race	'<high school'	26.41	Current	No	Yes	No	0.97	41	219	187	141	8.9	6.5	2.3	2.82609	No	4825.22
49733	30	Female	Non-Hispanic White	'>= high school'	42.07	Never	Yes	Yes	Yes	0.34	43	150	199	67	5.4	9	4.2	2.14286	No	7766.43
49735	54	Male	Non-Hispanic White	'>= high school'	42.58	Current	No	Yes	Yes	1.03	29	157	184	91	5.7	3.8	2.9	1.31034	No	4960.81
49736	72	Female	Other Hispanic	'>= high school'	27.58	Never	Yes	Yes	Yes	4.75	48	187	121	115	5.6	0.2	1	0.2	No	1595.42
49747	24	Male	Non-Hispanic Black	'>= high school'	23.51	Former	Yes	Yes	No	5	52	202	81	134	5.2	3.3	2.2	1.5	No	6001.52
49748	36	Male	Non-Hispanic White	'>= high school'	25.41	Never	Yes	Yes	No	2.73	58	178	66	107	5.2	3.6	1.5	2.4	No	13339
49762	44	Male	Non-Hispanic White	'>= high school'	27.01	Never	No	No	No	0.83	51	194	94	124	5.3	2.2	1.7	1.29412	No	5328.93
49768	36	Female	Non-Hispanic White	'>= high school'	19.19	Former	No	Yes	Yes	5	52	179	80	111	4.9	1.6	1.9	0.842105	No	21882.1
49770	76	Female	Mexican American	'<high school'	19.59	Never	No	Yes	Yes	0.7	54	248	287	137	5.4	2.7	2.3	1.17391	No	2100.85
49785	80	Female	Non-Hispanic White	'>= high school'	23.66	Former	Yes	No	No	2.36	92	210	76	103	6.4	3.4	1	3.4	No	7150.57
49786	32	Male	Non-Hispanic White	'>= high school'	27.84	Never	Yes	Yes	No	4.12	37	194	234	110	5.3	5.6	1.7	3.29412	No	15703.5
49792	54	Female	Non-Hispanic White	'>= high school'	29.73	Former	No	No	Yes	2.14	59	227	225	123	5.6	5.5	2.1	2.61905	No	21114.4
49795	64	Female	Non-Hispanic Black	'>= high school'	43.34	Never	No	No	Yes	5	62	207	102	125	7.2	4.7	2.2	2.13636	Yes	2354.24
49811	34	Female	Non-Hispanic White	'>= high school'	18.04	Never	Yes	Yes	No	2.73	73	180	34	100	5.6	3.5	1.1	3.18182	No	14286
49816	80	Male	Non-Hispanic White	'<high school'	27.23	Never	Yes	Yes	No	2.14	64	210	116	123	5.5	5.3	2.4	2.20833	No	4629.47
49818	58	Female	Mexican American	'>= high school'	24.69	Never	Yes	Yes	No	5	44	342	272	244	5.3	2.4	1.9	1.26316	No	3353.1
49821	72	Male	Non-Hispanic Black	'<high school'	25.54	Current	No	Yes	Yes	0.94	50	228	220	134	5.7	4	1.7	2.35294	No	2903.23
49832	48	Female	Non-Hispanic White	'>= high school'	23.3	Never	Yes	No	No	3.83	66	185	63	106	5.5	4.7	1.1	4.27273	No	15167.4
49837	21	Male	Mexican American	'>= high school'	27.44	Never	No	Yes	No	3.13	42	162	165	87	7.9	5.1	2.8	1.82143	Yes	4637.19
49838	54	Female	Mexican American	'>= high school'	29.82	Former	Yes	No	No	1.84	47	224	151	147	5.6	4.7	1.9	2.47368	No	3745.99
49843	73	Male	Mexican American	'<high school'	23.43	Current	No	Yes	No	1.42	42	253	203	170	6.6	5.1	2.4	2.125	No	1560.46
49848	20	Male	Non-Hispanic White	'<high school'	24.38	Current	No	Yes	No	0.19	39	179	193	101	5.4	3.7	2.6	1.42308	No	11705.2
49856	68	Male	Non-Hispanic Black	'<high school'	23.33	Current	No	No	No	1.59	51	237	91	168	6.2	6.5	2.6	2.5	No	1656.42
49858	41	Male	Mexican American	'<high school'	34.45	Former	No	Yes	Yes	1.74	52	278	313	163	5.3	4.8	2.1	2.28571	No	3429.22
49859	20	Male	Other Hispanic	'<high school'	20.95	Former	No	Yes	No	0.66	64	155	46	82	5.4	3.1	2.2	1.40909	No	5779.98
49866	37	Male	Non-Hispanic Black	'>= high school'	29.27	Never	No	Yes	No	3.62	49	148	63	86	6.1	4.6	2.1	2.19048	Yes	4304.16
49868	40	Male	Other Race	'>= high school'	24.22	Never	Yes	Yes	No	5	56	209	125	128	4.4	4.1	1.6	2.5625	No	14294.6
49874	37	Female	Non-Hispanic White	'>= high school'	29.97	Former	Yes	No	No	5	57	207	103	129	5.3	3.5	1.4	2.5	No	17428.6
49879	58	Male	Non-Hispanic White	'>= high school'	32.82	Former	No	Yes	Yes	1.29	38	131	139	65	6.3	2.8	1.6	1.75	Yes	4825.22
49885	32	Male	Mexican American	'>= high school'	32.83	Never	Yes	Yes	Yes	3.61	59	228	119	145	5.5	3.1	1.9	1.63158	No	7179.63
49887	52	Male	Other Hispanic	'>= high school'	40.05	Never	Yes	Yes	Yes	5	45	234	132	163	6.6	9	2.2	4.09091	No	3148.64
49888	49	Male	Other Hispanic	'<high school'	26.75	Never	No	Yes	Yes	0.67	40	155	93	96	5.4	2.1	1.1	1.90909	No	4354.76
49890	54	Female	Non-Hispanic Black	'<high school'	37.66	Never	No	No	No	0	48	179	52	121	5.5	2.5	0.9	2.77778	No	4728.37
49891	45	Female	Non-Hispanic White	'<high school'	27.26	Current	No	Yes	No	1.28	72	207	65	122	4.7	2.7	1.3	2.07692	No	5244.6
49895	74	Male	Non-Hispanic White	'>= high school'	24.54	Never	Yes	No	Yes	3.65	73	143	109	48	5.5	3.4	1.1	3.09091	No	5698.54
49896	29	Male	Other Hispanic	'<high school'	26.08	Never	No	Yes	No	2.07	63	173	44	101	5.3	2.9	1.8	1.61111	No	4013.89
49897	29	Female	Non-Hispanic Black	'>= high school'	60.45	Never	No	No	No	1.46	49	292	32	237	5.6	4	2.1	1.90476	No	5691.23
49900	80	Male	Non-Hispanic White	'>= high school'	24.43	Former	No	Yes	No	0.17	31	194	158	131	5.5	4.2	1.5	2.8	No	4929.76
49901	64	Male	Non-Hispanic White	'>= high school'	26	Never	Yes	No	Yes	2.1	45	148	75	88	5.5	3.4	1.6	2.125	No	9125.69
49904	20	Male	Other Race	'>= high school'	22.58	Never	No	No	No	0.29	46	165	139	91	5.1	3.2	3	1.06667	No	7852.55
49912	75	Male	Non-Hispanic White	'>= high school'	33.47	Former	Yes	Yes	Yes	2.14	33	117	84	67	6.7	5	2	2.5	No	2541.17
49925	38	Male	Non-Hispanic White	'>= high school'	23.85	Never	No	Yes	No	1.83	51	207	223	111	5.5	2.3	1.4	1.64286	No	13903.6
49938	80	Female	Non-Hispanic Black	'>= high school'	27.27	Never	Yes	No	Yes	2.56	66	147	70	67	8.5	2.9	1.8	1.61111	Yes	2261.18
49943	49	Male	Non-Hispanic White	'<high school'	29.65	Current	No	Yes	No	5	40	221	103	160	5.5	8.3	2.2	3.77273	No	20492.3
49946	29	Male	Non-Hispanic White	'>= high school'	27.95	Former	No	Yes	No	3.41	34	228	164	161	5.4	5.4	2.5	2.16	No	16373.7
49955	21	Male	Non-Hispanic White	'>= high school'	33.17	Never	No	Yes	No	5	48	186	99	118	4.7	3.2	2.3	1.3913	No	16902.6
49957	61	Male	Non-Hispanic White	'>= high school'	24.8	Former	No	Yes	No	3.65	64	163	41	91	5.4	3	1.3	2.30769	No	9866.21
49963	49	Male	Non-Hispanic White	'>= high school'	24.82	Never	No	Yes	No	5	61	221	59	148	5.3	3.2	1.7	1.88235	No	19830.6
49974	55	Male	Other Hispanic	'>= high school'	26.78	Current	No	Yes	Yes	2.14	65	241	94	157	5.6	4.1	2.4	1.70833	No	2961.77
49976	70	Female	Non-Hispanic Black	'>= high school'	26.16	Former	Yes	Yes	No	2.12	97	333	96	217	5.9	3.5	2	1.75	No	2414.26
49978	37	Female	Other Race	'>= high school'	36.67	Current	No	Yes	No	1.55	44	169	82	109	4.8	4.9	1.5	3.26667	No	11604.4
49981	38	Male	Mexican American	'>= high school'	31.69	Never	Yes	Yes	No	3.2	45	243	141	170	5.1	3.4	1.6	2.125	No	8423.78
49987	33	Female	Non-Hispanic Black	'>= high school'	33.35	Never	No	No	No	2.39	48	197	44	140	5.3	2.7	2.1	1.28571	No	4838.25
49997	30	Female	Mexican American	'>= high school'	30.62	Never	Yes	Yes	No	1.13	56	217	86	144	5.7	2.6	1.5	1.73333	No	4069.35
50000	46	Male	Non-Hispanic White	'>= high school'	28.05	Current	No	Yes	Yes	2.35	54	139	126	60	5.6	5.7	2.2	2.59091	No	20345.6
50002	46	Male	Non-Hispanic Black	'>= high school'	26.72	Never	Yes	Yes	No	4.62	71	184	52	103	5.7	1.9	0.9	2.11111	No	5153.46
50012	36	Male	Mexican American	'>= high school'	33.67	Current	No	Yes	No	2.28	39	250	159	179	9.3	3.1	2.4	1.29167	No	4502.11
50021	80	Male	Non-Hispanic White	'>= high school'	25.96	Never	No	No	No	5	38	193	178	119	8.8	3.5	1.1	3.18182	Yes	4019.77
50024	26	Female	Mexican American	'>= high school'	21.23	Never	No	Yes	No	2.33	61	153	27	87	4.7	4.8	1.3	3.69231	No	5286.62
50031	78	Female	Other Hispanic	'<high school'	33.08	Never	No	No	No	0.94	68	239	125	146	5.8	4.6	1.1	4.18182	No	2755.7
50040	56	Female	Non-Hispanic White	'>= high school'	25.61	Never	Yes	Yes	No	4.38	86	274	71	174	5.2	3	1.2	2.5	No	19009.8
50043	76	Male	Non-Hispanic White	'<high school'	27.15	Former	No	No	No	1.63	59	152	96	74	5.8	2.5	0.9	2.77778	Yes	9686.27
50049	52	Female	Non-Hispanic Black	'<high school'	37.68	Former	No	Yes	No	1.7	75	211	144	107	5.5	4.6	2.3	2	No	4490.53
50054	43	Female	Non-Hispanic White	'>= high school'	32.92	Never	No	No	No	2.19	39	213	151	144	5.2	4.5	1.8	2.5	No	16702.7
50056	32	Female	Other Hispanic	'>= high school'	23.31	Never	No	No	No	0.92	71	180	91	91	5.2	2.8	2.7	1.03704	No	3572.21
50057	51	Male	Non-Hispanic White	'>= high school'	35.81	Never	Yes	Yes	No	3.71	33	183	102	130	5.1	4.3	1.9	2.26316	No	20105.5
50062	23	Female	Non-Hispanic Black	'>= high school'	20.41	Never	No	No	No	0.29	71	272	142	173	5.2	1.4	2.5	0.56	No	5380.35
50067	74	Male	Non-Hispanic White	'>= high school'	24.76	Never	Yes	Yes	No	4.75	43	195	149	122	5.5	4.7	0.9	5.22222	No	5956.33
50070	51	Male	Non-Hispanic White	'<high school'	25.95	Current	Yes	Yes	Yes	2.35	60	259	332	133	5.9	3.9	3.3	1.18182	No	18133.9
50074	66	Female	Mexican American	'>= high school'	28.86	Never	Yes	No	No	2.4	60	181	85	104	5.5	3.4	2.1	1.61905	No	1447.07
50084	80	Female	Non-Hispanic White	'>= high school'	31.68	Never	No	No	Yes	1.57	48	211	205	122	7.3	3.5	2.9	1.2069	Yes	7902.7
50086	22	Male	Non-Hispanic White	'<high school'	29.06	Current	Yes	Yes	Yes	0.99	34	139	98	85	5	3.7	1.9	1.94737	No	8052.25
50087	36	Female	Other Hispanic	'<high school'	34.75	Current	Yes	No	Yes	0.47	52	268	172	182	7.9	7.4	3.9	1.89744	No	4705.27
50093	78	Male	Non-Hispanic White	'<high school'	34.44	Former	No	Yes	No	1.64	43	126	154	52	9.3	6.8	1.8	3.77778	Yes	6111.67
50100	80	Female	Non-Hispanic White	'>= high school'	20.58	Never	No	No	Yes	5	58	163	76	90	5.3	5.8	1.8	3.22222	No	9133.27
50107	23	Male	Non-Hispanic Black	'>= high school'	22.5	Never	No	Yes	No	1.35	101	183	61	70	5.8	2.4	3.7	0.648649	No	6352.26
50108	51	Male	Non-Hispanic White	'>= high school'	32.88	Former	No	Yes	Yes	5	51	186	129	109	8.7	4.7	1.8	2.61111	Yes	17762.8
50109	75	Male	Non-Hispanic White	'<high school'	27.27	Former	No	No	Yes	0.95	29	141	130	86	5.3	5.3	1.8	2.94444	No	1940.51
50111	57	Male	Mexican American	'>= high school'	34.53	Current	No	Yes	Yes	3.98	37	209	242	124	5.7	4.1	2.1	1.95238	No	3053.94
50113	80	Male	Non-Hispanic White	'>= high school'	21.48	Former	No	Yes	Yes	1.28	55	183	68	114	5.7	7	2.1	3.33333	No	2229.78
50116	47	Female	Non-Hispanic White	'>= high school'	30.11	Former	No	Yes	Yes	5	60	220	247	111	5.3	4.2	2.4	1.75	No	17600.6
50133	76	Female	Non-Hispanic White	'<high school'	27.26	Never	No	No	Yes	0.95	59	202	138	115	5.4	3.1	1.7	1.82353	No	4492.49
50135	52	Female	Mexican American	'>= high school'	25.86	Former	No	Yes	No	2.36	93	231	91	120	5.2	3.4	1.6	2.125	No	3037.33
50140	75	Female	Mexican American	'<high school'	39.97	Former	No	Yes	Yes	2.27	57	200	174	108	6.4	5.9	2.6	2.26923	No	2414.26
50154	23	Male	Other Hispanic	'<high school'	36.41	Never	No	Yes	No	0.79	41	209	105	147	4.8	5.9	2.6	2.26923	No	7104.48
50155	37	Female	Non-Hispanic Black	'>= high school'	39.87	Never	Yes	Yes	Yes	2.63	78	160	35	75	4.9	4.6	2.5	1.84	No	5927.94
50166	30	Male	Other Hispanic	'<high school'	26.23	Current	No	Yes	No	1.16	37	198	198	121	5	5.7	1.8	3.16667	No	6951.86
50169	67	Female	Non-Hispanic Black	'>= high school'	30.18	Former	No	Yes	Yes	5	74	174	164	67	7.9	6.4	3.5	1.82857	No	1319.98
50175	57	Female	Non-Hispanic White	'>= high school'	24.04	Former	No	Yes	No	4.42	74	199	96	106	5.7	3.1	1.5	2.06667	No	24069.8
50185	70	Female	Non-Hispanic Black	'>= high school'	31.31	Never	No	No	Yes	2.88	56	126	42	62	6.1	2.3	2.1	1.09524	No	2644.5
50187	60	Female	Other Hispanic	'<high school'	31.53	Former	No	No	No	3.98	54	209	158	123	5.6	4.6	2.7	1.7037	No	1790.46
50189	51	Female	Non-Hispanic White	'>= high school'	32.29	Former	Yes	Yes	No	5	52	260	248	158	5.5	4.8	2.4	2	No	22484.4
50190	36	Female	Other Race	'>= high school'	24.35	Never	No	No	No	5	56	155	117	76	5.1	2.5	2.6	0.961538	No	19686.5
50193	39	Female	Mexican American	'<high school'	24.28	Never	No	No	No	1.97	44	132	67	75	5	2.7	2.3	1.17391	No	3885.22
50199	21	Male	Non-Hispanic Black	'>= high school'	19.32	Never	No	No	No	1.99	64	200	23	131	5.3	3.3	2.1	1.57143	No	4647
50201	54	Female	Mexican American	'>= high school'	32.04	Former	Yes	Yes	Yes	1.14	67	262	106	174	5.5	2.6	1.8	1.44444	No	1956.85
50202	47	Male	Non-Hispanic White	'>= high school'	29.44	Never	No	Yes	No	4.81	70	236	94	147	5.4	3.6	2.5	1.44	No	17896
50206	31	Female	Non-Hispanic White	'<high school'	34.99	Current	No	Yes	No	1.19	33	233	207	159	6	4	3.7	1.08108	No	7340.61
50219	38	Female	Other Hispanic	'>= high school'	32.05	Never	No	Yes	No	4.62	70	223	61	141	5.6	1.8	1.3	1.38462	No	4129.91
50229	52	Male	Non-Hispanic Black	'>= high school'	29.04	Never	Yes	Yes	No	0.98	49	151	94	83	6.3	3.2	1.7	1.88235	No	5678.01
50236	44	Male	Non-Hispanic White	'>= high school'	26.12	Never	Yes	Yes	No	2.42	54	187	125	108	5.2	4.2	1.9	2.21053	No	6558.16
50238	51	Male	Non-Hispanic White	'>= high school'	20.76	Former	No	Yes	No	1.92	45	177	101	112	5.3	4.5	2.6	1.73077	No	4610.53
50244	48	Male	Other Hispanic	'>= high school'	24.52	Former	No	Yes	No	0.41	46	202	68	142	5.3	3.5	1.6	2.1875	No	3336.43
50245	39	Male	Non-Hispanic White	'<high school'	20.04	Never	Yes	Yes	Yes	3.65	39	141	107	81	5.2	2.4	1	2.4	No	4125.44
50247	39	Male	Non-Hispanic White	'>= high school'	31.41	Never	No	No	No	4.29	44	149	77	90	5.4	4.9	2.3	2.13043	No	8956.84
50248	34	Female	Non-Hispanic Black	'>= high school'	25.04	Never	Yes	No	No	0.44	54	249	170	161	12	4.4	2.7	1.62963	Yes	3938.07
50253	23	Male	Non-Hispanic White	'>= high school'	25.38	Former	No	Yes	No	2.02	43	179	84	119	5	2.8	3.1	0.903226	No	15602
50276	61	Female	Non-Hispanic Black	'>= high school'	58.7	Never	No	No	Yes	0.5	49	258	145	180	8.4	5.6	2.3	2.43478	No	1556.38
50278	63	Female	Non-Hispanic Black	'>= high school'	30.63	Former	No	No	Yes	2.19	59	208	122	125	5.5	1.6	1.4	1.14286	Yes	2379.97
50279	57	Female	Non-Hispanic Black	'>= high school'	41.14	Never	No	No	Yes	1.2	53	200	184	110	6.4	6.4	2.8	2.28571	No	5473.74
50292	36	Male	Non-Hispanic White	'>= high school'	27.56	Current	Yes	Yes	No	5	46	189	117	120	5.2	3.4	2.6	1.30769	No	17604.4
50293	33	Male	Non-Hispanic White	'>= high school'	24.56	Former	Yes	Yes	No	1.36	66	187	59	109	5.2	3.5	3.1	1.12903	No	3305.53
50303	65	Female	Non-Hispanic White	'>= high school'	20.74	Never	Yes	No	No	1.35	103	226	99	103	5.6	4.2	1.7	2.47059	No	5700.57
50308	41	Female	Other Hispanic	'>= high school'	27.97	Former	No	Yes	No	1.02	49	145	81	80	5.2	2.4	2.1	1.14286	No	6985.82
50316	20	Male	Non-Hispanic White	'>= high school'	23.23	Former	Yes	Yes	No	5	56	175	106	98	5.1	3.8	2.3	1.65217	No	17716.4
50319	60	Male	Non-Hispanic Black	'>= high school'	26.43	Never	No	No	Yes	1.58	55	159	64	91	5.7	3.3	1.1	3	No	1504.3
50327	46	Male	Non-Hispanic Black	'>= high school'	28.22	Current	No	Yes	No	0.78	89	160	57	60	5.3	1.3	1.8	0.722222	No	5271.45
50329	29	Male	Other Race	'<high school'	28.15	Current	No	No	No	0.8	40	284	223	199	5.3	3.9	2.4	1.625	No	14866.4
50333	68	Male	Non-Hispanic Black	'>= high school'	30.86	Former	No	No	Yes	2.56	39	177	114	115	5.6	3.3	2	1.65	No	1249.76
50334	28	Male	Non-Hispanic White	'>= high school'	34.19	Former	No	Yes	No	5	35	282	311	185	4.9	3	2.5	1.2	No	14263.1
50336	22	Female	Mexican American	'<high school'	27.6	Never	No	Yes	No	1.22	58	177	59	107	4.7	3.7	2.8	1.32143	No	4716.54
50338	20	Male	Other Hispanic	'>= high school'	22.75	Never	Yes	Yes	No	5	51	145	61	82	4.2	2.3	1.7	1.35294	No	4213.5
50346	80	Male	Non-Hispanic White	'>= high school'	27.53	Former	Yes	Yes	Yes	5	71	176	80	89	6	4.9	2.1	2.33333	No	4522.66
50349	25	Female	Other Hispanic	'<high school'	39.24	Never	No	Yes	Yes	2.07	45	164	98	99	5.5	4.3	2.3	1.86957	No	2942.64
50351	22	Male	Non-Hispanic Black	'>= high school'	21.83	Current	Yes	Yes	No	1.44	47	138	63	78	5.1	3.3	2	1.65	No	6401.37
50354	65	Male	Non-Hispanic White	'>= high school'	24.88	Former	No	Yes	No	0.59	58	203	87	128	4.8	2.9	1.1	2.63636	No	3729.64
50355	48	Male	Mexican American	'<high school'	28.27	Never	No	No	Yes	1.45	44	186	64	129	5	3.5	2.2	1.59091	No	3681.53
50357	43	Male	Non-Hispanic White	'>= high school'	22.19	Never	Yes	Yes	No	0	86	205	91	101	4.9	2.5	1.9	1.31579	No	7481.17
50359	24	Female	Non-Hispanic Black	'<high school'	20.02	Current	No	No	No	2.79	45	176	117	108	5.1	5.5	1.9	2.89474	No	5744.31
50364	46	Female	Non-Hispanic Black	'>= high school'	27.49	Current	No	Yes	Yes	0.62	67	204	129	111	5.4	6.6	2.1	3.14286	No	5513.83
50365	64	Male	Non-Hispanic White	'>= high school'	31.1	Former	Yes	Yes	Yes	2.14	58	141	173	48	7	6.6	0.9	7.33333	Yes	14153.8
50373	21	Female	Non-Hispanic White	'>= high school'	19.61	Never	Yes	No	No	5	63	189	69	112	5.2	4.1	2.2	1.86364	No	18118
50376	49	Female	Non-Hispanic White	'<high school'	25.71	Former	Yes	Yes	No	5	45	221	94	157	5.6	2.9	1.7	1.70588	No	17070
50379	39	Female	Non-Hispanic White	'>= high school'	18.97	Current	No	Yes	No	0.57	32	174	111	120	5.2	5.4	2.3	2.34783	No	7209.82
50386	40	Female	Mexican American	'<high school'	26.11	Never	No	Yes	No	1.97	50	205	159	123	4.8	3.3	3.3	1	No	3243.25
50390	74	Female	Mexican American	'<high school'	29.73	Former	No	Yes	Yes	0.98	52	193	161	109	5.3	3.6	2.3	1.56522	No	2218.89
50391	37	Female	Mexican American	'>= high school'	35.85	Current	Yes	Yes	No	3.07	33	198	313	102	4.9	3.7	3.1	1.19355	No	4657.63
50396	47	Male	Mexican American	'>= high school'	29.92	Never	Yes	Yes	No	2.27	48	229	169	147	11.8	4.4	2.7	1.62963	Yes	5076.33
50401	29	Female	Mexican American	'>= high school'	25.16	Never	Yes	Yes	No	1.99	46	149	48	93	5.3	3.5	2.1	1.66667	No	4633.02
50411	74	Male	Non-Hispanic White	'>= high school'	32.36	Former	No	Yes	Yes	5	44	167	71	109	5.7	5	1.1	4.54545	No	7451.79
50413	28	Male	Mexican American	'>= high school'	22.17	Current	No	Yes	No	1.27	51	166	103	94	5.6	3.5	2.5	1.4	No	4864.61
50420	25	Female	Non-Hispanic White	'>= high school'	53.26	Never	Yes	No	No	5	35	167	167	99	5.3	6	1.7	3.52941	No	14094.8
50429	63	Male	Non-Hispanic White	'<high school'	30.66	Former	No	Yes	No	0.9	34	194	142	132	5.6	6.5	3.3	1.9697	No	4151.83
50430	54	Male	Other Race	'>= high school'	19.24	Current	No	No	No	4.35	40	329	142	261	5.4	4.7	1.5	3.13333	No	13914.1
50434	29	Female	Non-Hispanic White	'>= high school'	19.09	Current	No	Yes	No	1.03	50	169	88	101	5.1	3.4	2.5	1.36	No	12338.1
50439	51	Female	Mexican American	'<high school'	39.55	Never	No	Yes	No	1.04	37	190	109	131	4.9	2.8	2.8	1	No	2868.85
50444	55	Male	Non-Hispanic White	'>= high school'	22.66	Never	Yes	Yes	No	5	61	236	91	157	5.6	2.9	1.5	1.93333	No	13782.8
50450	66	Female	Non-Hispanic Black	'>= high school'	35.3	Never	No	No	Yes	2.07	70	200	113	107	7.5	3.9	1.5	2.6	Yes	2221.22
50453	26	Male	Non-Hispanic White	'<high school'	26.44	Current	No	Yes	No	0.47	44	164	62	108	5.4	4.7	2.2	2.13636	No	10986.7
50463	58	Female	Mexican American	'<high school'	34.5	Never	No	Yes	Yes	0.31	50	193	128	117	5.9	4.7	1.6	2.9375	Yes	3120.71
50464	37	Female	Non-Hispanic White	'>= high school'	23.2	Never	Yes	Yes	No	5	72	200	47	119	4.8	2.3	1.6	1.4375	No	14783.9
50477	53	Female	Non-Hispanic White	'>= high school'	26.1	Never	No	No	Yes	4.5	60	184	98	104	5.4	3.5	1.5	2.33333	No	6386.08
50478	51	Female	Non-Hispanic White	'>= high school'	37.85	Never	No	Yes	Yes	5	56	211	142	127	5.9	5.1	2.4	2.125	No	22628.9
50480	80	Male	Non-Hispanic White	'>= high school'	25	Never	No	No	No	1.92	66	153	60	75	5.7	4.8	1	4.8	No	6686.22
50487	54	Male	Mexican American	'<high school'	28.81	Never	No	No	Yes	2.49	42	159	229	71	7.1	3.5	1.9	1.84211	Yes	2812.27
50492	42	Female	Non-Hispanic Black	'<high school'	17.62	Current	No	Yes	No	1.96	97	201	104	83	4.9	6.7	1.8	3.72222	No	4370.64
50495	47	Female	Non-Hispanic White	'>= high school'	18.2	Current	No	Yes	Yes	1.22	51	183	106	111	5.8	6.9	2.5	2.76	No	5244.6
50497	24	Female	Non-Hispanic White	'>= high school'	36.65	Never	No	Yes	No	1.18	52	169	112	95	5.2	4.9	1.9	2.57895	No	22945.7
50499	80	Female	Non-Hispanic White	'>= high school'	20.72	Never	No	No	No	4.9	57	244	119	163	6	2.8	1.3	2.15385	No	8353.44
50503	26	Male	Non-Hispanic White	'<high school'	23.8	Never	No	No	No	2.5	75	196	36	114	5.5	2.3	1.9	1.21053	No	20116.3
50505	61	Male	Non-Hispanic White	'>= high school'	34.43	Former	No	Yes	Yes	1.41	37	173	151	106	5.7	3.7	1.7	2.17647	No	4432.89
50506	36	Male	Non-Hispanic White	'>= high school'	19.44	Current	No	No	No	3.29	49	167	182	82	5.6	3.1	2	1.55	No	4125.44
50507	74	Male	Other Hispanic	'>= high school'	26.07	Former	No	Yes	Yes	0.86	57	141	74	69	6.1	4	1.6	2.5	Yes	1219.44
50509	62	Female	Non-Hispanic Black	'>= high school'	37.42	Never	Yes	No	Yes	4.72	50	260	94	191	5.7	5.9	1.4	4.21429	No	1645.32
50510	35	Female	Non-Hispanic White	'>= high school'	16.7	Current	No	Yes	No	1.31	82	180	79	82	5	3.3	1.2	2.75	No	5721.78
50517	63	Male	Non-Hispanic White	'>= high school'	36.53	Former	Yes	Yes	No	4.38	59	192	67	120	5.6	3.2	1.6	2	No	10358.9
50523	45	Male	Non-Hispanic White	'>= high school'	27.31	Never	Yes	Yes	Yes	2.91	56	214	76	143	5.3	3.4	1.6	2.125	No	14486.3
50526	78	Male	Mexican American	'<high school'	33.62	Former	No	Yes	Yes	1.29	44	197	199	113	6.1	4.2	1.7	2.47059	Yes	2505.88
50528	80	Female	Non-Hispanic White	'>= high school'	23.82	Never	No	Yes	No	1.92	52	266	261	162	5.9	3.7	1.3	2.84615	No	6999.05
50537	80	Male	Other Hispanic	'>= high school'	24.94	Former	No	Yes	Yes	1.23	57	172	108	93	6.4	3.1	1.7	1.82353	No	3134.82
50545	71	Female	Non-Hispanic White	'>= high school'	25.65	Never	Yes	Yes	No	4.81	66	176	147	81	7.1	3.2	3	1.06667	Yes	8635.27
50546	64	Male	Other Hispanic	'>= high school'	28.05	Current	Yes	No	Yes	0.85	37	158	117	98	6	5.3	2.4	2.20833	No	1964.12
50549	70	Male	Mexican American	'<high school'	28.07	Never	Yes	Yes	Yes	0.88	48	139	46	82	5.2	2.8	1.5	1.86667	No	2524.66
50551	76	Male	Non-Hispanic White	'>= high school'	36.54	Former	No	Yes	Yes	3.65	65	147	230	36	6.3	7	0.9	7.77778	Yes	5901.2
50552	51	Male	Non-Hispanic White	'<high school'	27.98	Former	No	Yes	Yes	5	49	191	88	124	5.1	3.1	1.7	1.82353	No	21316
50554	62	Female	Non-Hispanic Black	'>= high school'	33.62	Former	No	No	Yes	5	63	218	64	142	5	2.2	2.1	1.04762	No	1873.86
50556	59	Male	Non-Hispanic Black	'>= high school'	33.13	Never	No	Yes	Yes	2.45	31	140	180	73	7.1	3.4	1.4	2.42857	Yes	3962.53
50558	79	Male	Mexican American	'<high school'	25.57	Former	No	No	No	1.03	49	252	113	180	5.6	5.1	1.6	3.1875	No	2363.71
50571	64	Male	Non-Hispanic Black	'>= high school'	26.45	Former	No	Yes	Yes	5	78	169	60	79	4.9	4	2.3	1.73913	No	1525.56
50580	41	Female	Non-Hispanic White	'>= high school'	31.89	Former	No	Yes	Yes	2.91	52	211	131	133	5.5	2.8	1.9	1.47368	No	13050.3
50585	80	Male	Non-Hispanic White	'>= high school'	20.39	Current	No	Yes	Yes	1.14	63	206	152	113	5.3	5.2	1.7	3.05882	No	5065.52
50591	37	Male	Non-Hispanic White	'>= high school'	28.21	Never	Yes	Yes	No	4.97	44	153	155	78	4.5	4.1	2.8	1.46429	No	13608.6
50592	34	Female	Mexican American	'<high school'	25.91	Never	Yes	No	No	0.65	42	171	74	114	5.5	4.1	3.2	1.28125	No	3931.04
50593	52	Male	Non-Hispanic White	'<high school'	39.43	Current	No	No	Yes	0.82	38	195	179	121	5.6	3.9	1.7	2.29412	Yes	4999.7
50595	57	Male	Non-Hispanic White	'>= high school'	24.37	Never	No	Yes	No	1.67	70	181	73	96	5.3	4.3	1.3	3.30769	No	16449.8
50596	39	Male	Non-Hispanic White	'<high school'	20.37	Current	No	Yes	No	0.88	32	137	61	93	5.3	4.2	1.9	2.21053	No	3914.25
50615	54	Female	Non-Hispanic White	'>= high school'	24.49	Never	No	No	No	5	70	186	116	93	5.2	4.5	1.5	3	No	18856.6
50624	50	Female	Non-Hispanic White	'>= high school'	31.34	Never	No	Yes	No	5	46	201	156	124	5.7	4.2	2.5	1.68	No	19271.3
50625	60	Female	Other Hispanic	'>= high school'	27.9	Never	No	No	Yes	5	59	133	124	49	5.9	2.8	2.2	1.27273	Yes	1768.11
50627	27	Female	Non-Hispanic Black	'>= high school'	20.13	Never	No	No	No	3.41	50	138	64	75	5.8	4.5	1.3	3.46154	No	5276.69
50629	47	Female	Non-Hispanic White	'>= high school'	43.4	Never	No	No	Yes	2.84	56	277	197	182	5.6	2.8	2.3	1.21739	No	19847.4
50634	21	Female	Other Hispanic	'<high school'	28.43	Never	Yes	No	No	0.05	60	165	74	90	5.5	3.1	3.7	0.837838	No	3605.45
50638	66	Female	Mexican American	'<high school'	35.07	Never	No	Yes	No	0.8	42	186	100	124	5.4	2.7	2.5	1.08	No	1213.4
50646	25	Female	Non-Hispanic White	'>= high school'	25.06	Current	Yes	Yes	No	1.06	44	165	139	93	5	2.8	1.7	1.64706	No	11466.9
50663	36	Male	Mexican American	'>= high school'	27.94	Never	Yes	Yes	No	4.66	36	182	198	106	5.6	2	2.2	0.909091	No	7309.05
50664	51	Male	Non-Hispanic White	'<high school'	23.23	Current	No	Yes	No	3.92	47	208	94	142	6.3	5.3	2	2.65	No	21059.5
50679	74	Female	Non-Hispanic White	'>= high school'	32.35	Never	No	No	Yes	1.18	60	156	53	85	6.5	3.4	1.2	2.83333	Yes	6754.73
50688	44	Female	Non-Hispanic White	'>= high school'	23.18	Former	No	Yes	No	5	64	168	157	73	5	4.8	2.4	2	No	22290.5
50692	20	Male	Non-Hispanic White	'<high school'	20.6	Current	Yes	No	No	0.51	49	132	90	65	5.7	3.3	3.2	1.03125	No	8755.14
50697	35	Female	Non-Hispanic Black	'>= high school'	48.1	Never	Yes	Yes	No	2.64	54	233	106	158	5.4	3.5	1.7	2.05882	Yes	5095.03
50702	40	Male	Mexican American	'>= high school'	37.18	Never	No	Yes	No	2.15	45	235	205	149	5.7	3.5	3.5	1	No	5594.81
50705	32	Male	Non-Hispanic White	'>= high school'	26.45	Never	No	Yes	Yes	5	49	173	108	102	4.8	3.4	1.3	2.61538	No	17643.7
50712	60	Male	Non-Hispanic White	'>= high school'	34.22	Former	Yes	Yes	Yes	5	58	180	142	94	5.7	4.1	1.1	3.72727	No	9303.51
50713	44	Male	Other Hispanic	'<high school'	27.77	Current	Yes	Yes	No	0.47	73	250	128	151	4.8	2.4	1.6	1.5	No	3694.65
50715	32	Female	Non-Hispanic White	'>= high school'	34.03	Never	No	No	No	0.83	59	197	96	119	5.6	3.2	2.2	1.45455	No	6144.76
50722	38	Female	Non-Hispanic White	'>= high school'	23.84	Former	Yes	Yes	No	4.55	54	144	26	85	5.2	2.3	1.3	1.76923	No	12172.8
50723	78	Male	Other Hispanic	'<high school'	24.66	Never	No	No	No	0.82	59	197	86	121	5.1	3.6	2.5	1.44	No	1567.01
50730	63	Female	Other Race	'<high school'	17.14	Current	No	No	Yes	0.77	65	199	91	116	5.6	5	1.1	4.54545	No	4471.24
50736	32	Male	Non-Hispanic White	'>= high school'	27.75	Former	Yes	Yes	Yes	4.26	57	152	64	82	5.3	2.7	2	1.35	No	14751.2
50740	76	Female	Non-Hispanic White	'>= high school'	25.35	Former	No	Yes	No	3.14	55	233	158	146	5.3	3.3	2.2	1.5	No	8389.24
50750	66	Female	Other Hispanic	'<high school'	23.86	Never	No	No	No	1.57	61	212	97	132	5.2	3.4	1.7	2	No	1169.21
50754	62	Female	Mexican American	'>= high school'	31.4	Never	Yes	Yes	Yes	4.55	59	176	68	103	6.1	2	1.2	1.66667	No	1312.3
50755	75	Female	Non-Hispanic White	'>= high school'	29.04	Never	Yes	No	Yes	2.19	48	145	126	72	6	2.4	2.5	0.96	No	7134.84
50762	71	Female	Non-Hispanic White	'<high school'	23.48	Former	No	Yes	No	0.75	48	231	181	147	5.3	5	1.3	3.84615	No	5121.43
50767	33	Male	Non-Hispanic White	'>= high school'	19.93	Current	No	Yes	No	0.7	43	114	76	56	5.9	5.8	3.2	1.8125	No	4048.44
50771	66	Female	Non-Hispanic White	'>= high school'	31.58	Never	No	Yes	Yes	4.29	41	185	123	119	5.5	3.7	1.9	1.94737	No	7628.62
50789	33	Female	Other Hispanic	'<high school'	18.61	Former	No	Yes	No	0.41	71	174	53	92	4.8	2.7	1.6	1.6875	No	4639.91
50792	80	Female	Non-Hispanic Black	'<high school'	29.38	Never	No	No	No	5	106	280	212	132	5.6	1.9	2.8	0.678571	No	2109.15
50793	28	Male	Non-Hispanic White	'>= high school'	27.07	Former	Yes	Yes	No	3.98	39	145	94	87	5.3	3.7	3	1.23333	No	21788.9
50810	62	Male	Non-Hispanic Black	'>= high school'	28.41	Never	No	Yes	No	5	57	184	105	106	5.8	2.3	1.7	1.35294	No	1461.46
50814	36	Female	Other Hispanic	'>= high school'	39	Never	Yes	Yes	No	2.36	41	208	281	111	5.5	6.4	2.4	2.66667	No	3260.44
50816	38	Female	Non-Hispanic Black	'>= high school'	27.67	Current	Yes	Yes	Yes	0.95	95	189	106	73	5.1	4.6	1.8	2.55556	No	5065.64
50831	50	Male	Other Hispanic	'<high school'	34.37	Current	No	Yes	No	0.87	34	204	356	99	5.5	3.6	2.8	1.28571	No	2064.84
50833	60	Female	Other Hispanic	'<high school'	31.72	Never	No	No	Yes	0.21	32	197	303	104	9.6	2.3	2	1.15	Yes	1480.09
50837	50	Male	Non-Hispanic White	'>= high school'	26.23	Never	No	Yes	No	5	45	276	208	189	5	3.7	1.3	2.84615	No	17242.2
50845	38	Male	Non-Hispanic Black	'>= high school'	47.76	Never	No	No	No	0.71	36	202	177	131	5.6	4.4	2.2	2	No	4140.28
50850	38	Female	Other Hispanic	'>= high school'	23.42	Never	Yes	No	No	2.42	37	142	65	92	4.5	2.7	1.5	1.8	No	4276.14
50855	65	Female	Non-Hispanic Black	'>= high school'	32.46	Never	No	No	Yes	5	50	185	94	116	5.4	3.2	1.9	1.68421	No	2489.72
50859	51	Male	Mexican American	'>= high school'	23.83	Current	No	Yes	Yes	4.53	43	197	121	130	5.7	6.3	4	1.575	No	2986.15
50860	62	Female	Other Hispanic	'<high school'	31.79	Never	No	No	No	1.27	57	174	156	86	5.1	4.9	1.5	3.26667	Yes	1054.82
50865	23	Male	Other Race	'>= high school'	22.54	Never	Yes	Yes	No	2.73	48	189	107	120	4.8	5.6	1.8	3.11111	No	4931.08
50869	22	Female	Mexican American	'>= high school'	34.3	Never	No	Yes	No	1.74	53	197	81	128	4.6	5.9	1.7	3.47059	No	3427.26
50876	31	Female	Non-Hispanic White	'<high school'	33	Current	No	Yes	Yes	0.93	32	196	179	128	5.6	7.3	2.3	3.17391	No	6029.91
50878	52	Female	Other Hispanic	'>= high school'	30.23	Never	No	No	Yes	1.06	45	202	149	127	5.8	4.1	1.4	2.92857	No	2280.93
50880	57	Female	Non-Hispanic Black	'>= high school'	25.22	Former	Yes	No	No	5	71	229	57	147	5.5	4.6	2	2.3	No	5171.5
50884	48	Male	Non-Hispanic White	'>= high school'	31.93	Never	No	No	No	5	47	267	85	203	5	3.3	1.3	2.53846	No	18511.3
50889	52	Male	Non-Hispanic Black	'>= high school'	35.67	Former	Yes	No	No	3.92	40	197	69	143	6.2	3.9	1.7	2.29412	No	3962.53
50894	52	Male	Non-Hispanic White	'>= high school'	33.11	Never	No	Yes	No	5	58	202	97	125	5.6	1.7	0.8	2.125	No	16722.4
50897	67	Female	Other Hispanic	'<high school'	36.22	Former	Yes	Yes	Yes	0.77	37	243	180	170	6	4	1.5	2.66667	No	1480.09
50899	22	Female	Mexican American	'>= high school'	33.54	Never	Yes	Yes	No	5	39	110	94	52	4.8	4	2.9	1.37931	No	4734.55
50910	60	Female	Non-Hispanic White	'>= high school'	25.08	Never	No	No	No	2.15	68	187	96	100	5.4	2.5	2.1	1.19048	No	11593.4
50917	21	Female	Non-Hispanic White	'>= high school'	32.5	Never	No	No	No	0.14	54	211	93	138	4.8	3.2	2.5	1.28	No	14836.5
50927	77	Female	Non-Hispanic White	'>= high school'	20.09	Never	No	No	No	1.63	50	215	164	132	5.6	3.6	1.8	2	No	10388.3
50932	35	Male	Non-Hispanic Black	'>= high school'	28.83	Never	No	Yes	No	3.94	31	167	325	71	5.6	3.7	2.7	1.37037	No	4114.87
50934	76	Female	Non-Hispanic White	'>= high school'	25.57	Current	No	No	No	1.92	52	172	131	94	5.4	6	1.6	3.75	No	5883.09
50936	59	Female	Non-Hispanic White	'>= high school'	23.66	Never	No	Yes	No	5	66	211	101	125	5.3	3.5	1.5	2.33333	No	6630.27
50949	71	Male	Mexican American	'<high school'	25.83	Never	No	Yes	Yes	0.58	57	193	59	124	5.5	2.7	3.2	0.84375	No	2237.97
50954	25	Male	Non-Hispanic White	'>= high school'	23.92	Former	Yes	Yes	No	2.15	40	174	102	114	5	3.9	2	1.95	No	17839.3
50957	22	Male	Non-Hispanic White	'>= high school'	22.9	Current	No	Yes	No	0.93	37	142	193	66	5.3	2.6	2.4	1.08333	No	9183.02
50962	32	Male	Non-Hispanic White	'>= high school'	37.68	Never	Yes	Yes	No	2.04	49	219	128	144	4.8	4	3	1.33333	No	13769.8
50968	80	Male	Other Hispanic	'<high school'	32.62	Never	No	No	Yes	2.84	49	131	80	66	5.5	2.2	1.4	1.57143	No	1472.27
50974	71	Female	Other Hispanic	'<high school'	31.23	Former	No	No	Yes	1.16	37	262	378	149	6.4	6.4	2	3.2	Yes	1865.39
50975	70	Male	Mexican American	'<high school'	39.18	Never	No	No	Yes	1.42	40	123	120	59	7.6	5.1	2.2	2.31818	No	2290.28
50985	52	Male	Other Hispanic	'>= high school'	30.79	Never	No	No	Yes	2.82	46	184	99	118	5.5	3.6	1.1	3.27273	No	2504.47
50990	48	Female	Non-Hispanic White	'>= high school'	26.87	Never	Yes	Yes	No	1.96	81	190	85	92	5.2	5.3	1.5	3.53333	No	19010.8
50993	34	Male	Non-Hispanic White	'>= high school'	43.43	Never	Yes	Yes	Yes	0.63	45	198	116	130	6.1	2.7	2.1	1.28571	No	4847.99
50997	40	Female	Mexican American	'<high school'	23.27	Never	No	No	No	3.23	64	248	110	162	5.5	2.3	1.3	1.76923	No	2915.25
50998	58	Female	Non-Hispanic Black	'>= high school'	28.48	Never	Yes	No	No	5	73	166	65	80	4.8	2.9	3.3	0.878788	No	4567.45
51012	75	Male	Non-Hispanic White	'>= high school'	23.12	Former	Yes	Yes	Yes	2.92	58	225	134	140	5.5	3.5	1.7	2.05882	No	5901.2
51018	65	Female	Non-Hispanic White	'<high school'	30.16	Former	No	Yes	Yes	2.5	41	145	296	45	7.1	5.5	2	2.75	Yes	14246.2
51024	74	Female	Non-Hispanic Black	'<high school'	30.12	Never	No	No	Yes	0.98	52	165	89	95	5.4	2.6	1.8	1.44444	No	2492.41
51026	34	Female	Non-Hispanic White	'>= high school'	18.64	Never	No	Yes	No	3.87	84	165	102	61	5.2	3.8	1.2	3.16667	No	14352.1
51027	61	Male	Non-Hispanic White	'>= high school'	26.85	Never	Yes	Yes	No	2.31	54	212	96	139	5.5	3.6	2.2	1.63636	No	10135.4
51032	21	Male	Mexican American	'<high school'	21.59	Never	No	Yes	No	0.89	36	152	81	100	5.1	1.7	2	0.85	No	6477.06
51045	36	Male	Non-Hispanic Black	'>= high school'	25.46	Current	No	Yes	No	2.64	42	189	105	126	5	3.6	3.1	1.16129	No	5039.06
51053	32	Male	Other Race	'>= high school'	28.74	Never	No	Yes	No	4.81	37	211	301	114	5.6	3.8	2.4	1.58333	No	8956.84
51054	63	Female	Non-Hispanic White	'>= high school'	40.12	Former	No	Yes	No	2.43	66	197	190	93	6	3	1.9	1.57895	No	11524.7
51058	69	Female	Non-Hispanic White	'<high school'	32.13	Former	Yes	No	Yes	0.73	108	318	36	203	5.6	2.7	1.2	2.25	No	4731.8
51063	23	Female	Non-Hispanic White	'>= high school'	44.64	Never	No	No	No	1.67	38	204	189	128	5.5	4.9	2.8	1.75	No	17285.3
51067	28	Female	Mexican American	'>= high school'	22.32	Never	No	Yes	No	1.32	61	204	103	122	5.3	3.8	2.1	1.80952	No	3765.73
51068	31	Male	Other Race	'>= high school'	28.25	Never	No	Yes	No	4.32	35	176	113	118	4.9	3.4	2.2	1.54545	No	17750.5
51071	80	Female	Non-Hispanic White	'>= high school'	28.46	Never	No	No	Yes	1.15	71	173	79	86	6.3	2	2.1	0.952381	No	6123.52
51075	26	Male	Non-Hispanic White	'>= high school'	21.86	Current	No	Yes	No	5	37	240	182	167	5.3	4.2	2.6	1.61538	No	18019.4
51096	25	Male	Non-Hispanic White	'<high school'	20.66	Current	No	Yes	No	2.91	64	200	105	115	5.7	3.8	2.5	1.52	No	10506.5
51098	60	Female	Mexican American	'>= high school'	27.79	Former	No	Yes	Yes	5	48	164	89	98	5.8	3.2	1.4	2.28571	No	1522.94
51101	34	Female	Other Hispanic	'>= high school'	27.61	Current	No	Yes	No	1.03	35	165	159	98	5.3	3.7	2.1	1.7619	No	3342.88
51108	39	Male	Non-Hispanic White	'>= high school'	40.69	Current	No	Yes	Yes	0.96	51	183	141	104	5.3	5.9	1.9	3.10526	No	4323.68
51112	25	Male	Non-Hispanic Black	'>= high school'	45.31	Never	Yes	Yes	No	4.84	42	300	129	232	5.5	4	3.3	1.21212	No	5089.12
51113	68	Female	Other Hispanic	'>= high school'	20.74	Current	No	No	No	1.96	59	227	192	130	5.5	7.2	2	3.6	No	1783.34
51116	44	Female	Other Hispanic	'<high school'	25.29	Former	No	Yes	Yes	1.05	87	214	147	98	4.6	5.4	1.1	4.90909	No	3765.25
51122	22	Female	Mexican American	'>= high school'	26.71	Never	Yes	Yes	No	1.73	37	126	65	76	4.9	3.3	2	1.65	No	4864.52
51124	63	Male	Mexican American	'<high school'	29.76	Former	No	Yes	No	0.88	56	254	102	178	5.8	3.3	2.9	1.13793	No	1834.22
51137	76	Female	Non-Hispanic White	'>= high school'	24.36	Never	No	No	No	1.79	42	135	209	51	6.2	4.4	1.8	2.44444	No	11069.8
51140	60	Female	Non-Hispanic Black	'>= high school'	37.6	Former	Yes	Yes	Yes	4.38	84	198	61	102	6.2	2.9	1.5	1.93333	Yes	2222.33
51144	62	Male	Non-Hispanic Black	'<high school'	31.7	Current	No	Yes	No	2.5	63	206	64	130	6.2	3.4	2.2	1.54545	No	1727.4
51145	45	Male	Non-Hispanic White	'>= high school'	31.26	Never	No	Yes	No	1.23	39	247	279	152	5.1	3	1.4	2.14286	No	4241.88
51155	60	Male	Other Race	'>= high school'	20.99	Never	Yes	No	No	0.97	60	225	77	150	4.8	4.9	2.4	2.04167	No	3982.76
51156	62	Female	Other Race	'>= high school'	29.25	Never	Yes	No	Yes	5	50	165	191	77	6.3	4.4	3.9	1.12821	No	13228.8
51158	54	Female	Mexican American	'>= high school'	38.35	Former	No	No	Yes	1.55	40	220	284	123	9.1	1.9	1.8	1.05556	No	1956.85
51163	39	Female	Non-Hispanic White	'>= high school'	23.73	Never	Yes	Yes	No	0.87	65	178	54	102	5	2.8	3.3	0.848485	No	5189.17
51167	29	Male	Non-Hispanic Black	'>= high school'	23.01	Current	No	Yes	No	2.84	60	168	53	97	5.8	5.5	2	2.75	No	4931.08
51168	38	Female	Non-Hispanic White	'<high school'	35.39	Never	No	No	No	2.94	38	260	228	176	5.2	4.1	1.7	2.41176	No	19820.8
51177	48	Male	Non-Hispanic White	'>= high school'	29.32	Former	No	Yes	No	1.1	42	148	139	78	5.7	4.4	2.2	2	Yes	5222.45
51182	37	Female	Non-Hispanic White	'>= high school'	35.43	Current	No	Yes	No	0.71	40	239	176	164	5.4	5.7	2.9	1.96552	No	7849.54
51185	79	Male	Non-Hispanic Black	'>= high school'	24.32	Never	No	Yes	Yes	3.07	65	169	36	97	5.5	3.5	1.6	2.1875	No	2335.95
51190	68	Female	Non-Hispanic Black	'>= high school'	30.25	Current	No	Yes	Yes	2.91	46	157	150	81	6.3	7.6	1.8	4.22222	Yes	2227.12
51192	23	Male	Non-Hispanic Black	'>= high school'	25.87	Never	No	Yes	No	2.15	60	160	81	84	5.2	2.3	2.6	0.884615	No	6001.52
51195	72	Male	Non-Hispanic White	'<high school'	33.55	Former	No	Yes	Yes	3.27	35	151	350	46	7.5	4.6	2	2.3	Yes	7295.95
51197	58	Male	Mexican American	'>= high school'	26.55	Never	No	Yes	Yes	5	88	187	127	74	6.8	3.1	1.2	2.58333	Yes	2870.63
51200	51	Male	Non-Hispanic White	'>= high school'	26.18	Never	No	Yes	Yes	5	58	209	92	133	5	3.1	1.4	2.21429	No	19354.1
51205	62	Male	Non-Hispanic Black	'>= high school'	32.99	Never	No	Yes	Yes	5	44	201	102	137	6	2.5	1.9	1.31579	No	2066.11
51210	38	Female	Non-Hispanic White	'>= high school'	19.45	Former	Yes	Yes	No	5	67	175	30	102	4.9	3.6	1.7	2.11765	No	15387
51213	64	Male	Non-Hispanic Black	'<high school'	25.23	Current	No	No	Yes	1.69	46	133	77	72	5.9	3.4	0.8	4.25	No	1405.07
51218	44	Male	Non-Hispanic White	'>= high school'	26.84	Former	Yes	Yes	No	5	42	142	162	68	5	4.9	2	2.45	No	19537.2
51224	25	Female	Mexican American	'>= high school'	31.55	Never	No	Yes	No	1.07	32	192	154	129	5.7	4.1	2.8	1.46429	No	5367.95
51231	35	Female	Non-Hispanic Black	'>= high school'	26.91	Never	Yes	No	No	5	69	179	42	102	5.4	2.7	1.6	1.6875	No	7805.8
51232	33	Male	Non-Hispanic White	'<high school'	40.43	Never	No	Yes	No	4.55	36	201	122	141	5	7.6	1.9	4	No	13339
51234	65	Female	Other Hispanic	'<high school'	22.24	Never	No	Yes	No	0.37	45	288	236	196	5.1	3.4	2.5	1.36	No	1177.2
51238	80	Male	Non-Hispanic White	'<high school'	21.37	Never	No	No	No	1.5	43	147	83	87	5.6	3.2	0.8	4	No	5447.18
51247	32	Female	Non-Hispanic Black	'>= high school'	42.46	Current	No	No	Yes	3.79	52	164	41	104	5.5	5.4	1.5	3.6	No	5179.06
51257	32	Female	Non-Hispanic White	'<high school'	29.02	Current	No	No	No	0.9	33	150	118	93	4.9	5.6	3.4	1.64706	No	5342.18
51262	45	Female	Non-Hispanic White	'<high school'	15.69	Never	No	No	No	1.4	79	220	85	124	5.2	5.1	2.7	1.88889	No	4240.52
51269	45	Male	Non-Hispanic Black	'<high school'	22.59	Current	No	Yes	No	0.94	53	261	146	179	5.4	2.3	2.3	1	No	7665.18
51272	27	Male	Mexican American	'<high school'	27.41	Never	No	Yes	No	0.85	26	184	288	100	5.5	4.9	2.3	2.13043	No	3910.8
51287	70	Female	Non-Hispanic White	'>= high school'	29.15	Never	No	No	No	3.65	52	224	141	144	5.3	3.4	2.3	1.47826	No	6484.57
51291	41	Female	Non-Hispanic White	'<high school'	34.27	Current	No	Yes	No	0.52	42	152	86	93	5.4	5.1	2.7	1.88889	No	6004.9
51295	37	Male	Non-Hispanic White	'>= high school'	25.69	Never	Yes	Yes	No	5	36	170	103	113	4.6	2.4	1.4	1.71429	No	21538.1
51304	47	Male	Non-Hispanic Black	'>= high school'	34.21	Never	Yes	Yes	No	1.97	48	279	253	180	10.2	2.2	1.4	1.57143	No	6191.01
51305	25	Female	Non-Hispanic Black	'<high school'	23.6	Never	No	Yes	No	0.17	66	188	56	111	5.2	4.3	1.7	2.52941	No	5259.38
51309	27	Male	Non-Hispanic White	'>= high school'	29.93	Never	Yes	Yes	No	2.91	64	170	45	97	4.9	3	2	1.5	No	13227.3
51319	48	Male	Other Hispanic	'<high school'	32.44	Current	No	Yes	Yes	0.83	58	231	111	151	6.2	4.5	1.6	2.8125	No	5821.15
51326	38	Male	Non-Hispanic Black	'>= high school'	40.5	Current	No	Yes	Yes	2.04	35	260	98	205	6	4.8	1.4	3.42857	No	3534.77
51330	27	Male	Mexican American	'>= high school'	25.71	Never	Yes	No	No	5	71	137	62	54	4.5	3.7	2.9	1.27586	No	6226.5
51332	51	Male	Non-Hispanic Black	'<high school'	38.8	Current	No	Yes	Yes	1.3	68	172	43	95	5.8	2.8	1.8	1.55556	Yes	5186.56
51334	39	Female	Non-Hispanic White	'>= high school'	24.28	Never	Yes	Yes	No	4.97	64	187	98	103	5	2.8	1.7	1.64706	No	14655.1
51336	57	Male	Other Hispanic	'>= high school'	27.5	Never	No	No	Yes	0.6	46	238	361	120	5.1	6.5	1.9	3.42105	No	3059.33
[truncated: 7,904 more rows]
